# Supplementary material for: (1β,2α,3α,7α,11α,13β)-1,3,7,11-Tetra­acet­oxy-2,13-bis­(benz­yloxy)-21-methyl-19,21-secohetisan-19-al hemi­hydrate
Source: Acta Crystallogr Sect E Struct Rep Online. 2009 May 29;65(Pt 6):o1432. doi: 10.1107/S1600536809018315 (PMC2969740; doi:10.1107/S1600536809018315)
Supplement: Supplementary file 2 [file e-65-o1432-Isup2.hkl]

#
# h,k,l, Fc-squared, Fo-squared, sigma(Fo-squared) and status flag
#
data_I
_shelx_title ' cd4 in space group P 21 21 21'
_shelx_refln_list_code          4
_shelx_F_calc_maximum      224.86
_exptl_crystal_F_000      1680.00
_reflns_d_resolution_high  0.8260
 
loop_
 _symmetry_equiv_pos_as_xyz
 'x, y, z'
 'x+1/2, -y+1/2, -z'
 '-x, y+1/2, -z+1/2'
 '-x+1/2, -y, z+1/2'
 
_cell_length_a    11.5170
_cell_length_b    18.0450
_cell_length_c    19.2410
_cell_angle_alpha  90.000
_cell_angle_beta   90.000
_cell_angle_gamma  90.000
 
_shelx_F_squared_multiplier     1.000
 
loop_
 _refln_index_h
 _refln_index_k
 _refln_index_l
 _refln_F_squared_calc
 _refln_F_squared_meas
 _refln_F_squared_sigma
 _refln_observed_status
   2   0   0    10763.64    10817.86     46.54 o
   4   0   0      114.77      114.42     12.58 o
   6   0   0      325.72      255.94     26.25 o
   8   0   0     1156.77      970.95     52.32 o
  10   0   0       93.52       76.89     27.63 o
  12   0   0      691.63      889.14     59.93 o
   1   1   0    22905.18    22857.62    194.03 o
   2   1   0    11556.15    11096.57     47.57 o
   3   1   0      209.60      201.68     11.98 o
   4   1   0     5357.69     4590.45     50.80 o
   5   1   0      236.33      236.97     18.28 o
   6   1   0      372.48      336.74     24.03 o
   7   1   0        0.90        4.21     17.14 o
   8   1   0      726.54      640.38     46.05 o
   9   1   0      434.08      504.62     23.81 o
  10   1   0       19.16        0.01     28.39 o
  11   1   0       34.02        0.01     32.44 o
  12   1   0      107.79       91.31     40.69 o
  13   1   0       11.36        0.02     35.60 o
   0   2   0     3899.46     3601.53      9.56 o
   1   2   0     8513.46     8551.81     33.40 o
   2   2   0     1650.00     1627.78     17.56 o
   3   2   0    13348.61    13329.26     64.24 o
   4   2   0     3547.62     3532.39     41.17 o
   5   2   0      230.95      223.97     17.63 o
   6   2   0     1050.83      932.23     36.03 o
   7   2   0      527.40      490.31     32.33 o
   8   2   0      173.23      147.23     28.08 o
   9   2   0        0.06        0.01     23.98 o
  10   2   0        0.01        0.01     29.53 o
  11   2   0      152.62      204.19     34.79 o
  12   2   0        1.53       17.34     17.46 o
  13   2   0       29.61        0.94     37.61 o
   1   3   0      905.13      945.91     12.86 o
   2   3   0    10998.77     9888.19     48.82 o
   3   3   0      360.68      351.29     14.87 o
   4   3   0      101.48      112.79     12.87 o
   5   3   0     1326.16     1301.26     33.26 o
   6   3   0      142.97      156.89     20.58 o
   7   3   0      175.34      172.46     24.41 o
   8   3   0        2.08       18.35     21.12 o
   9   3   0        5.27       36.05     19.40 o
  10   3   0        3.14       19.89     27.42 o
  11   3   0        0.01        1.51     30.47 o
  12   3   0       57.39       14.47     36.28 o
  13   3   0       48.57       84.94     38.04 o
   0   4   0      232.97      234.16      5.86 o
   1   4   0     9170.33     9328.60     46.70 o
   2   4   0     3133.99     2959.74     28.86 o
   3   4   0     2567.78     2482.28     31.47 o
   4   4   0        2.29        5.88     11.97 o
   5   4   0     1004.18     1014.36     31.11 o
   6   4   0      343.35      319.26     26.28 o
   7   4   0       12.46        1.80     18.63 o
   8   4   0       84.72       51.72     24.50 o
   9   4   0       36.69       63.51     26.53 o
  10   4   0      322.75      339.07     24.01 o
  11   4   0        0.09        0.01     32.20 o
  12   4   0      138.56      179.38     40.88 o
  13   4   0       24.98        0.02     40.02 o
   1   5   0     4913.91     4587.02     34.17 o
   2   5   0     9242.09     9152.84     54.54 o
   3   5   0      161.45      150.19     13.90 o
   4   5   0      611.40      612.57     23.15 o
   5   5   0       27.30        1.72     15.92 o
   6   5   0       15.04       18.55     17.04 o
   7   5   0      144.24      102.33     26.76 o
   8   5   0      444.52      347.29     36.42 o
   9   5   0      110.05      100.50     19.40 o
  10   5   0      229.61      354.26     35.30 o
  11   5   0        0.07        0.01     31.31 o
  12   5   0        0.07       15.79     32.09 o
  13   5   0      263.60      415.90     49.09 o
   0   6   0       89.01      148.84      6.00 o
   1   6   0     2047.29     1966.33     24.37 o
   2   6   0     6249.69     6415.21     49.37 o
   3   6   0     3297.04     3305.80     35.26 o
   4   6   0     1582.69     1521.66     34.19 o
   5   6   0     1046.35     1182.40     35.04 o
   6   6   0      772.52      794.01     37.99 o
   7   6   0       16.17        0.01     21.96 o
   8   6   0      160.87       95.39     32.15 o
   9   6   0       69.50       85.96     27.61 o
  10   6   0       50.64       51.73     31.16 o
  11   6   0        0.08        0.01     30.83 o
  12   6   0       31.33        0.02     35.68 o
  13   6   0       28.27       30.03     39.14 o
   1   7   0      920.66     1015.19     18.48 o
   2   7   0     3875.64     4311.57     45.40 o
   3   7   0       81.62       44.81     15.27 o
   4   7   0     2859.38     2785.35     47.17 o
   5   7   0        8.87       41.49     16.12 o
   6   7   0     1157.81      946.70     42.59 o
   7   7   0      186.86      148.85     28.12 o
   8   7   0       17.73       37.72     27.56 o
   9   7   0       68.20       24.67     31.05 o
  10   7   0       89.43       90.74     21.12 o
  11   7   0       54.48       21.39     35.16 o
  12   7   0       37.81       49.47     19.66 o
  13   7   0        4.51       10.23     35.60 o
   0   8   0      155.88      173.05     11.28 o
   1   8   0     1113.60     1198.80     22.61 o
   2   8   0     5087.12     5407.19     55.67 o
   3   8   0      101.71      102.84     11.70 o
   4   8   0     1012.48     1049.09     31.44 o
   5   8   0        5.98        0.01     17.22 o
   6   8   0       86.02       81.36     21.87 o
   7   8   0      690.02      597.98     39.89 o
   8   8   0     1976.50     1900.45     75.10 o
   9   8   0      255.73      323.10     25.44 o
  10   8   0        8.28        0.01     31.62 o
  11   8   0        0.24        3.39     29.39 o
  12   8   0        2.36        0.02     33.74 o
   1   9   0      791.73      819.45     19.82 o
   2   9   0      853.81      853.74     21.69 o
   3   9   0      405.00      374.19     24.26 o
   4   9   0        0.46        8.60     17.91 o
   5   9   0       88.89       84.16     21.71 o
   6   9   0      881.59      918.72     43.62 o
   7   9   0      430.64      352.77     35.02 o
   8   9   0      253.74      153.62     40.26 o
   9   9   0        2.08        0.01     31.02 o
  10   9   0        1.23        7.06     30.45 o
  11   9   0      112.28       20.99     38.57 o
  12   9   0       35.54        3.87     36.76 o
   0  10   0     4605.57     5413.25     52.86 o
   1  10   0      220.48      239.51     22.49 o
   2  10   0       12.89        0.01     18.33 o
   3  10   0       42.18        8.54     18.18 o
   4  10   0      130.23      131.50     25.35 o
   5  10   0      260.36      249.57     28.77 o
   6  10   0      248.76      139.13     33.88 o
   7  10   0       62.18       33.64     30.67 o
   8  10   0      477.45      432.62     45.84 o
   9  10   0      250.80      297.54     39.65 o
  10  10   0      163.95      162.09     35.59 o
  11  10   0        1.13        9.96     32.26 o
  12  10   0        0.25        0.02     33.14 o
   1  11   0      683.03      673.21     27.65 o
   2  11   0     1276.41     1109.78     33.70 o
   3  11   0      390.85      378.98     25.47 o
   4  11   0        9.04       16.45     20.03 o
   5  11   0      980.93      969.81     40.84 o
   6  11   0      491.76      438.77     38.43 o
   7  11   0      189.26      125.82     36.97 o
   8  11   0      289.44      226.38     43.39 o
   9  11   0      391.95      456.17     45.00 o
  10  11   0       27.95       50.13     30.50 o
  11  11   0       13.67       25.35     30.38 o
  12  11   0       10.47       41.23     33.08 o
   0  12   0      799.54      889.83     34.39 o
   1  12   0      107.98       52.50     23.04 o
   2  12   0      974.15      941.16     34.04 o
   3  12   0       56.67       62.79     11.80 o
   4  12   0       19.25        0.01     23.83 o
   5  12   0       55.51       45.58     23.90 o
   6  12   0       21.83        0.01     27.82 o
   7  12   0       80.32       70.08     31.72 o
   8  12   0      421.67      249.58     48.41 o
   9  12   0       17.59       31.34     29.62 o
  10  12   0       37.95        0.02     32.88 o
  11  12   0        4.68        0.02     35.47 o
   1  13   0      368.08      330.10     27.40 o
   2  13   0       40.49       16.23     23.90 o
   3  13   0      124.03      131.26     25.51 o
   4  13   0      298.65      236.32     34.55 o
   5  13   0      492.56      501.40     39.15 o
   6  13   0     1099.13     1011.14     62.10 o
   7  13   0       46.61       22.36     31.62 o
   8  13   0      135.84       56.03     40.97 o
   9  13   0        2.38        0.02     33.59 o
  10  13   0        1.25        0.02     33.93 o
  11  13   0        7.19        0.02     35.79 o
   0  14   0      199.57      181.66     26.32 o
   1  14   0      490.04      553.54     34.87 o
   2  14   0      330.09      230.85     31.43 o
   3  14   0       28.60        0.01     30.45 o
   4  14   0      601.83      564.39     39.88 o
   5  14   0      540.85      528.09     46.74 o
   6  14   0       85.10       11.29     35.10 o
   7  14   0       11.83        0.01     33.03 o
   8  14   0       19.33       22.18     33.33 o
   9  14   0        5.29        0.02     33.19 o
  10  14   0        1.26       23.31     34.40 o
   1  15   0        6.01       16.36     25.59 o
   2  15   0      185.47       86.92     31.46 o
   3  15   0      402.01      449.35     36.07 o
   4  15   0     1372.05     1451.23     59.53 o
   5  15   0        0.41        0.01     29.97 o
   6  15   0        7.18        6.77     32.00 o
   7  15   0       77.99       52.76     35.34 o
   8  15   0       14.20        0.02     36.28 o
   9  15   0        8.00        0.02     34.47 o
  10  15   0       71.75      107.95     40.04 o
   0  16   0     1002.22      962.75     47.74 o
   1  16   0        0.10        0.01     27.73 o
   2  16   0       15.56        0.01     30.29 o
   3  16   0      141.68       33.23     37.63 o
   4  16   0      225.05      181.91     41.14 o
   6  16   0       28.09       33.67     29.26 o
   7  16   0        1.05        4.31     30.99 o
   8  16   0       51.16        0.02     34.28 o
   9  16   0       29.46        1.96     36.07 o
   1  17   0      147.67       93.78     36.84 o
   2  17   0        4.07        6.27     28.87 o
   3  17   0      438.58      250.13     47.64 o
   4  17   0      310.06      286.35     42.13 o
   5  17   0       96.26       88.67     31.74 o
   6  17   0        6.96        0.02     33.94 o
   7  17   0        9.87        0.02     35.86 o
   8  17   0        2.00        0.02     33.57 o
   0  18   0        0.14       10.33     27.54 o
   1  18   0        0.12        0.01     30.77 o
   2  18   0      329.28      356.89     41.24 o
   3  18   0      360.55      268.76     44.19 o
   4  18   0       41.47       32.55     31.63 o
   5  18   0       12.77        0.02     34.94 o
   6  18   0       33.31       13.63     35.37 o
   7  18   0       22.24       66.79     34.48 o
   1  19   0        0.43        0.02     31.64 o
   2  19   0       67.74       35.48     32.60 o
   3  19   0       17.08       82.63     30.03 o
   4  19   0       43.90        0.87     36.64 o
   5  19   0      175.12      136.87     46.65 o
   6  19   0       77.27       61.85     19.80 o
   0  20   0       80.12       35.84     35.42 o
   1  20   0       20.81       55.49     31.42 o
   2  20   0       15.39       10.38     32.95 o
   3  20   0       76.50       87.56     35.39 o
   4  20   0       35.01       13.95     35.10 o
   5  20   0       84.75       50.88     42.11 o
   1  21   0        3.77        0.02     34.37 o
   2  21   0        0.40        0.02     36.96 o
   3  21   0       32.62       43.42     35.25 o
   1   0   1    21770.26    20354.51    182.26 o
   2   0   1     2373.14     2221.20     21.77 o
   3   0   1        0.12        7.27     10.58 o
   4   0   1     3274.40     3466.15     40.82 o
   5   0   1      354.47      381.46     20.73 o
   6   0   1      179.78      158.06     21.12 o
   7   0   1      411.01      372.94     30.68 o
   8   0   1      365.33      250.10     33.86 o
   9   0   1       25.24       44.85     21.46 o
  10   0   1       12.67       45.75     13.85 o
  11   0   1      197.16      193.01     35.37 o
  12   0   1       36.18       64.46     36.84 o
  13   0   1       51.98       30.01     35.24 o
   0   1   1       49.92      117.41      2.65 o
   1   1   1    15783.00    13732.53    145.79 o
   2   1   1     5110.03     4743.44     30.30 o
   3   1   1     2213.00     2272.88     24.91 o
   4   1   1      654.17      713.17     20.73 o
   5   1   1      594.97      579.63     24.32 o
   6   1   1      432.57      419.05     26.58 o
   7   1   1       16.14        0.01     20.13 o
   8   1   1      345.00      282.74     35.69 o
   9   1   1      315.38      371.28     19.72 o
  10   1   1       37.69       70.87     25.58 o
  11   1   1      150.57      192.03     34.01 o
  12   1   1      273.96      346.53     42.81 o
  13   1   1        8.94        0.02     38.02 o
   0   2   1     9080.21     8957.36     83.42 o
   1   2   1     8005.69     7526.68     33.07 o
   2   2   1     2590.33     2410.82     22.73 o
   3   2   1      906.67      820.11     18.81 o
   4   2   1        8.98        9.97     11.29 o
   5   2   1     1098.16     1059.45     30.28 o
   6   2   1     1175.04     1123.05     38.68 o
   7   2   1      815.50      673.52     39.85 o
   8   2   1      128.34       82.90     24.99 o
   9   2   1      190.30      212.92     18.61 o
  10   2   1      296.60      317.88     38.69 o
  11   2   1       92.62       95.18     33.66 o
  12   2   1       57.38       67.53     33.87 o
  13   2   1       17.23       25.55     36.61 o
   0   3   1       25.42       16.47      4.27 o
   1   3   1     5909.90     5905.41     33.80 o
   2   3   1     3692.16     3058.86     25.45 o
   3   3   1     8232.18     7451.08     50.80 o
   4   3   1     3700.16     3678.55     43.90 o
   5   3   1       93.68       93.68      9.65 o
   6   3   1     2589.67     2501.27     55.79 o
   7   3   1      336.34      440.08     27.84 o
   8   3   1      459.39      437.21     36.68 o
   9   3   1        3.53        0.01     24.24 o
  10   3   1       88.79       74.43     27.90 o
  11   3   1       34.53       34.21     18.61 o
  12   3   1        6.08       28.13     30.66 o
  13   3   1       79.86      113.74     40.88 o
   0   4   1    28238.08    28471.31    206.80 o
   1   4   1      674.03      654.17     11.85 o
   2   4   1     1867.83     1797.07     21.99 o
   3   4   1      951.79      951.93     17.88 o
   4   4   1     1802.85     1883.69     33.75 o
   5   4   1      637.92      590.03     27.18 o
   6   4   1      116.73      103.57     19.96 o
   7   4   1      113.16       75.45     22.49 o
   8   4   1      315.59      243.68     34.02 o
   9   4   1      100.19      102.74     15.18 o
  10   4   1      146.68      240.75     32.89 o
  11   4   1      146.33      151.60     41.63 o
  12   4   1       54.25      106.25     33.82 o
  13   4   1       11.87       42.55     36.10 o
   0   5   1      975.27      804.13     10.02 o
   1   5   1     4199.75     4228.34     34.91 o
   2   5   1      827.13      824.86     15.53 o
   3   5   1      310.69      332.06     11.68 o
   4   5   1     1449.04     1426.99     31.39 o
   5   5   1       64.22       40.18     16.95 o
   6   5   1      216.42      226.00     21.12 o
   7   5   1       64.15       37.04     23.20 o
   8   5   1       11.58       12.38     12.10 o
   9   5   1      816.92      863.01     32.06 o
  10   5   1      189.08      201.38     33.20 o
  11   5   1       29.65       49.43     29.18 o
  12   5   1      164.35      295.24     40.89 o
  13   5   1        4.82        0.02     37.37 o
   0   6   1     1495.16     1620.91     15.93 o
   1   6   1     1773.60     1672.90     22.08 o
   2   6   1     2702.22     3021.49     32.16 o
   3   6   1      360.78      331.20     12.56 o
   4   6   1     1859.72     2106.38     38.50 o
   5   6   1     2149.54     2350.02     47.12 o
   6   6   1      437.36      542.00     27.69 o
   7   6   1      739.66      704.10     42.11 o
   8   6   1       75.07       99.02     25.62 o
   9   6   1      800.77      895.57     47.79 o
  10   6   1      342.36      382.06     37.50 o
  11   6   1       17.53       34.51     30.91 o
  12   6   1       46.18       22.40     35.34 o
  13   6   1       15.93       38.95     21.88 o
   0   7   1       17.50        1.23     13.25 o
   1   7   1     1440.71     1468.85     22.24 o
   2   7   1     1815.18     1678.65     25.01 o
   3   7   1      743.95      669.38     24.18 o
   4   7   1       53.58       44.70     17.01 o
   5   7   1      441.78      416.31     25.72 o
   6   7   1      122.42      116.63     23.70 o
   7   7   1      115.42       94.40     27.55 o
   8   7   1     2148.97     1616.55     78.50 o
   9   7   1      747.13      824.34     46.90 o
  10   7   1       45.76       56.02     18.63 o
  11   7   1      107.03       70.88     36.64 o
  12   7   1       15.28       28.50     18.62 o
  13   7   1       10.63       52.16     36.18 o
   0   8   1      647.09      736.93     17.29 o
   1   8   1     1043.68     1060.42     20.73 o
   2   8   1      686.26      812.98     19.65 o
   3   8   1     5352.84     5706.41     29.79 o
   4   8   1      395.49      419.37     25.59 o
   5   8   1       41.05        1.28     19.27 o
   6   8   1      106.05       60.02     22.95 o
   7   8   1       91.43       64.77     27.58 o
   8   8   1      268.91      176.24     44.86 o
   9   8   1      703.36      740.35     50.39 o
  10   8   1      470.19      491.93     42.82 o
  11   8   1       47.90       17.82     33.09 o
  12   8   1       62.37       75.51     20.72 o
   0   9   1     6536.00     7216.40     55.79 o
   1   9   1       35.00       42.74     15.42 o
   2   9   1      680.17      614.81     18.29 o
   3   9   1     2723.40     2942.09     48.59 o
   4   9   1      689.78      686.28     31.11 o
   5   9   1      781.24      778.50     34.43 o
   6   9   1      490.58      436.75     32.24 o
   7   9   1      119.14      116.76     28.91 o
   8   9   1      681.09      593.70     49.55 o
   9   9   1      476.87      519.78     44.20 o
  10   9   1      107.30      128.74     36.09 o
  11   9   1       88.32      121.77     40.04 o
  12   9   1        1.55        0.02     37.85 o
   0  10   1      303.26      276.14     15.57 o
   1  10   1      224.88      209.20     12.97 o
   2  10   1      390.26      391.56     16.07 o
   3  10   1      208.12      191.86     21.76 o
   4  10   1     1018.56     1071.48     39.42 o
   5  10   1      804.56      771.87     38.16 o
   6  10   1      430.09      406.14     36.31 o
   7  10   1      454.76      426.34     38.69 o
   8  10   1      499.38      439.58     51.09 o
   9  10   1      151.07      126.30     36.80 o
  10  10   1      173.74      207.24     38.31 o
  11  10   1       41.87       71.51     18.90 o
  12  10   1       23.70       37.89     20.73 o
   0  11   1      122.86      154.90     19.44 o
   1  11   1      487.22      507.78     24.95 o
   2  11   1     1173.45     1211.92     36.34 o
   3  11   1       53.07       42.16     19.52 o
   4  11   1      514.76      495.17     30.20 o
   5  11   1      183.67      168.45     27.70 o
   6  11   1      189.93      208.90     30.06 o
   7  11   1      165.69       91.37     34.84 o
   8  11   1      495.27      484.60     52.60 o
   9  11   1       77.96       92.94     33.93 o
  10  11   1        6.80       41.71     26.22 o
  11  11   1       27.16       57.36     32.59 o
   0  12   1      221.97      245.36     24.27 o
   1  12   1      188.26      152.78     13.26 o
   2  12   1      157.38      155.37     23.51 o
   3  12   1      299.37      268.67     26.85 o
   4  12   1      438.64      429.55     32.23 o
   5  12   1      447.86      430.13     34.85 o
   6  12   1       31.42       35.39     27.18 o
   7  12   1       34.76        0.01     33.51 o
   8  12   1       11.58       77.68     28.51 o
   9  12   1       48.28       40.25     33.48 o
  10  12   1       16.29        0.02     32.19 o
  11  12   1       42.09        0.98     38.96 o
   0  13   1       46.73       12.22     23.00 o
   1  13   1       37.37       28.12     23.39 o
   2  13   1       44.01       61.02     22.46 o
   3  13   1      434.05      426.94     33.58 o
   4  13   1     1383.37     1364.80     52.17 o
   5  13   1      995.79      993.54     51.19 o
   6  13   1      257.20      220.04     35.95 o
   7  13   1      479.49      385.28     45.28 o
   8  13   1       11.22       32.74     28.46 o
   9  13   1       27.33        0.02     34.41 o
  10  13   1       29.35        0.02     36.74 o
  11  13   1       57.01       75.22     33.62 o
   0  14   1       41.69       61.97     22.45 o
   1  14   1      259.95      260.82     29.97 o
   2  14   1      116.75       93.03     26.19 o
   3  14   1      950.41      903.31     44.48 o
   4  14   1      502.62      534.46     38.87 o
   5  14   1      335.74      266.60     37.72 o
   6  14   1      108.77       97.55     33.22 o
   7  14   1        0.27        0.01     30.53 o
   8  14   1       70.81       18.92     36.83 o
   9  14   1        9.19       21.31     31.82 o
  10  14   1        5.35        0.02     41.03 o
   0  15   1      101.88      106.95     15.62 o
   1  15   1       32.69        0.01     28.79 o
   2  15   1      136.26       90.74     30.17 o
   3  15   1      276.14      288.49     36.06 o
   4  15   1      266.07      207.85     36.23 o
   5  15   1      305.79      314.03     37.24 o
   6  15   1      156.75      124.37     37.27 o
   7  15   1        8.27        6.50     29.63 o
   8  15   1       29.65       33.86     33.40 o
   9  15   1       25.40       55.08     31.92 o
  10  15   1        6.31        0.02     37.98 o
   0  16   1      244.27      259.87     35.26 o
   1  16   1      390.30      385.39     35.85 o
   2  16   1      169.01      104.03     32.51 o
   3  16   1       17.04        0.01     28.35 o
   4  16   1       94.94        0.01     35.76 o
   6  16   1       92.50       69.88     36.25 o
   7  16   1       20.56       61.24     28.88 o
   8  16   1       14.11       35.77     34.18 o
   9  16   1        0.48       22.59     32.17 o
   0  17   1       19.50       24.66     31.21 o
   1  17   1      173.58      134.45     34.34 o
   2  17   1      110.57      112.32     32.28 o
   3  17   1       33.14       16.12     33.51 o
   4  17   1       37.99        6.85     34.19 o
   5  17   1      104.14      125.17     38.09 o
   6  17   1        3.86       25.66     31.78 o
   7  17   1       10.04        0.02     35.97 o
   8  17   1        2.53        0.02     37.60 o
   0  18   1        0.02        0.01     29.97 o
   1  18   1      333.26      327.59     40.26 o
   2  18   1       13.44        0.01     33.66 o
   3  18   1      135.04      130.67     36.97 o
   4  18   1       62.41       48.91     33.71 o
   5  18   1        2.14       12.07     32.88 o
   6  18   1       50.37        0.02     37.41 o
   7  18   1       58.12        0.02     39.67 o
   0  19   1       11.91        0.02     31.88 o
   1  19   1       90.38       92.40     31.42 o
   2  19   1      113.45      138.08     36.92 o
   3  19   1       46.67        5.06     38.48 o
   4  19   1       39.32       68.01     32.95 o
   5  19   1        3.17        8.28     34.65 o
   6  19   1       19.78        0.02     39.78 o
   0  20   1      119.95      117.09     33.94 o
   1  20   1        2.10       21.39     31.02 o
   2  20   1      135.37      103.06     40.52 o
   3  20   1        4.97        0.02     35.77 o
   4  20   1       35.27        0.02     38.60 o
   5  20   1        7.12        0.02     38.19 o
   0  21   1       74.43       77.84     38.15 o
   1  21   1       13.18        0.02     34.24 o
   2  21   1       40.46        0.02     40.66 o
   3  21   1       46.12        5.79     38.95 o
   0   0   2    50563.59    50509.51    204.74 o
   1   0   2      960.07      867.96     12.58 o
   2   0   2    21876.06    19995.70    255.90 o
   3   0   2    20481.79    19057.84     74.94 o
   4   0   2     3210.10     3067.90     38.13 o
   5   0   2       16.47       13.98     12.92 o
   6   0   2     2265.05     2563.00     51.25 o
   7   0   2      421.31      377.12     30.53 o
   8   0   2      223.99      200.54     28.25 o
   9   0   2      507.85      436.67     37.01 o
  10   0   2        0.03       20.87     26.74 o
  11   0   2       41.92        0.01     34.39 o
  12   0   2      216.83      199.40     46.29 o
  13   0   2       73.60       60.30     42.59 o
   0   1   2     7219.52     7786.16     26.87 o
   1   1   2     4905.20     4082.95     25.80 o
   2   1   2     2934.43     2814.79     25.67 o
   3   1   2     5047.43     5475.89     41.78 o
   4   1   2     1520.16     1560.82     24.58 o
   5   1   2      437.07      480.18     20.28 o
   6   1   2      588.20      552.84     25.81 o
   7   1   2      447.83      452.95     29.10 o
   8   1   2      468.98      435.53     34.43 o
   9   1   2        4.43       19.51     23.34 o
  10   1   2      289.75      344.29     36.83 o
  11   1   2      328.13      359.34     40.79 o
  12   1   2       40.93        0.01     37.76 o
  13   1   2       22.20       50.97     31.79 o
   0   2   2     9481.34     9884.65     35.11 o
   1   2   2     9383.69     8404.19     38.56 o
   2   2   2     8188.18     7404.98     42.52 o
   3   2   2      240.76      221.65      9.63 o
   4   2   2      326.59      353.89     17.44 o
   5   2   2      126.99      121.83     15.89 o
   6   2   2     3883.03     3912.97     65.59 o
   7   2   2      414.86      355.55     31.00 o
   8   2   2       86.60       90.79     23.57 o
   9   2   2      263.90      268.24     22.28 o
  10   2   2       84.85       96.33     31.48 o
  11   2   2       58.92       38.44     32.17 o
  12   2   2        3.76       50.90     32.19 o
  13   2   2       69.61        0.01     42.79 o
   0   3   2    35260.41    36307.79    222.48 o
   1   3   2     6943.24     6928.57     36.75 o
   2   3   2     8159.57     7157.49     44.30 o
   3   3   2      910.49      927.96     18.53 o
   4   3   2      321.78      293.64     11.93 o
   5   3   2       39.93       30.22     14.75 o
   6   3   2     1462.42     1393.80     39.50 o
   7   3   2      170.57      141.89     21.81 o
   8   3   2      307.57      285.98     30.12 o
   9   3   2       14.67        0.01     24.83 o
  10   3   2       43.52       21.40     30.44 o
  11   3   2      259.79      279.75     40.31 o
  12   3   2       14.40       36.84     29.84 o
  13   3   2        0.19       33.60     31.18 o
   0   4   2       64.55       70.01      4.58 o
   1   4   2     2743.47     3005.48     27.57 o
   2   4   2     1211.36     1146.90     17.92 o
   3   4   2      721.19      688.93     15.64 o
   4   4   2      205.45      250.29     11.91 o
   5   4   2     2823.94     2897.29     49.43 o
   6   4   2     1008.15      918.94     35.67 o
   7   4   2      185.32      172.66     26.79 o
   8   4   2      217.32      197.77     29.74 o
   9   4   2      296.17      365.95     23.62 o
  10   4   2       44.49       42.74     15.94 o
  11   4   2      109.10       90.54     35.18 o
  12   4   2       10.38        0.01     37.12 o
  13   4   2       71.78       94.20     41.28 o
   0   5   2     1876.35     2179.57     17.19 o
   1   5   2      585.30      558.02     12.55 o
   2   5   2     3042.88     2977.01     30.73 o
   3   5   2       30.58       32.45      6.64 o
   4   5   2     1460.23     1394.41     26.10 o
   5   5   2       38.70       47.19      9.60 o
   6   5   2       71.69       75.91     20.49 o
   7   5   2      459.35      400.87     30.95 o
   8   5   2      333.24      305.58     33.58 o
   9   5   2       95.43      110.06     31.40 o
  10   5   2       44.17       48.05     28.11 o
  11   5   2       12.36        0.01     32.59 o
  12   5   2        0.45       45.03     30.08 o
  13   5   2       49.25       50.35     38.12 o
   0   6   2      100.85      110.24      5.49 o
   1   6   2     3918.94     4093.99     35.89 o
   2   6   2      583.00      444.77     13.11 o
   3   6   2     3357.74     3251.23     36.24 o
   4   6   2      477.96      544.07     23.40 o
   5   6   2     1048.96      944.69     32.11 o
   6   6   2      420.15      422.40     29.51 o
   7   6   2      152.33      160.59     25.66 o
   8   6   2       26.10        3.39     23.97 o
   9   6   2      546.27      626.88     28.77 o
  10   6   2      129.44      110.03     35.03 o
  11   6   2       20.34       12.10     32.32 o
  12   6   2      109.35      152.65     22.72 o
  13   6   2       32.89       49.32     38.05 o
   0   7   2     7543.47     8421.12     53.28 o
   1   7   2      951.95      902.43     18.35 o
   2   7   2     2427.63     2375.70     29.40 o
   3   7   2      306.64      292.05     22.02 o
   4   7   2     1156.95     1173.79     24.95 o
   5   7   2      167.29      177.75     21.09 o
   6   7   2      347.67      355.57     26.96 o
   7   7   2        7.00        0.01     21.96 o
   8   7   2      534.35      573.57     41.71 o
   9   7   2       95.97       28.17     34.87 o
  10   7   2       66.20       30.94     33.13 o
  11   7   2       29.97       25.68     31.77 o
  12   7   2       13.68        0.02     36.87 o
  13   7   2       22.86       76.17     24.74 o
   0   8   2     6676.68     7139.98     53.91 o
   1   8   2     3782.15     3780.37     39.68 o
   2   8   2      233.81      196.66     11.49 o
   3   8   2      118.99      131.68     11.03 o
   4   8   2     1033.91     1105.76     32.66 o
   5   8   2      870.57      927.78     32.80 o
   6   8   2       10.53        0.01     21.30 o
   7   8   2      111.65       83.84     29.09 o
   8   8   2      173.65      146.32     36.73 o
   9   8   2      771.45      831.47     44.80 o
  10   8   2       11.38        0.01     33.71 o
  11   8   2      221.11      251.52     44.75 o
  12   8   2       52.67       70.09     20.64 o
   0   9   2      125.70       81.18     10.98 o
   1   9   2      290.84      268.85     13.78 o
   2   9   2      553.32      541.47     17.46 o
   3   9   2      161.45      206.26     21.05 o
   4   9   2     1052.55     1113.80     33.46 o
   5   9   2        2.69        0.01     21.92 o
   6   9   2      382.98      377.80     33.49 o
   7   9   2      523.75      562.66     40.23 o
   8   9   2      648.26      617.07     48.13 o
   9   9   2      178.00      186.82     34.84 o
  10   9   2      135.86      146.80     37.24 o
  11   9   2        7.75        0.02     31.58 o
  12   9   2       25.66        1.95     35.37 o
   0  10   2     1595.91     1674.19     29.44 o
   1  10   2       20.77       39.47     10.82 o
   2  10   2      281.62      291.80     14.23 o
   3  10   2       24.59       31.40     16.56 o
   4  10   2       77.00       59.70     21.94 o
   5  10   2       19.94       38.39     20.17 o
   6  10   2       99.36       94.56     23.85 o
   7  10   2      373.60      249.94     40.66 o
   8  10   2      291.05      214.51     43.68 o
   9  10   2       46.89        0.01     34.72 o
  10  10   2       32.31        0.01     35.78 o
  11  10   2       53.50       34.61     37.42 o
  12  10   2       19.77        0.02     38.62 o
   0  11   2      231.45      202.42     14.98 o
   1  11   2      659.51      672.84     21.14 o
   2  11   2      250.52      292.78     15.48 o
   3  11   2       71.78       68.78     12.68 o
   4  11   2      274.97      321.55     25.87 o
   5  11   2        4.60       20.67     13.62 o
   6  11   2      675.07      608.68     42.68 o
   7  11   2      156.73      119.86     34.62 o
   8  11   2       36.32       53.71     28.84 o
   9  11   2       54.20       53.29     33.92 o
  10  11   2       21.73        1.72     32.82 o
  11  11   2        0.23        0.02     36.48 o
   0  12   2      122.09      127.61     13.40 o
   1  12   2      517.17      486.62     20.16 o
   2  12   2      502.09      589.18     28.64 o
   3  12   2      873.97      923.24     34.68 o
   4  12   2      407.98      413.11     30.46 o
   5  12   2      589.17      557.29     39.03 o
   6  12   2      556.03      531.44     42.27 o
   7  12   2      200.48      137.24     38.82 o
   8  12   2       37.12        0.01     31.45 o
   9  12   2        2.83        0.01     31.78 o
  10  12   2      100.22      114.35     35.03 o
  11  12   2        7.50       10.79     34.14 o
   0  13   2       60.08       92.28     12.62 o
   1  13   2      254.38      263.92     27.09 o
   2  13   2      503.66      512.98     31.20 o
   3  13   2       13.19        0.01     23.85 o
   4  13   2        1.52        8.59     24.40 o
   5  13   2      162.19      123.61     30.78 o
   6  13   2      594.89      673.05     44.99 o
   7  13   2      150.39       68.35     38.23 o
   8  13   2      113.82       80.74     31.97 o
   9  13   2       10.59        0.02     29.77 o
  10  13   2        0.23        0.02     37.82 o
  11  13   2        5.73        0.02     37.22 o
   0  14   2        1.44        0.01     23.18 o
   1  14   2      463.24      477.50     33.57 o
   2  14   2      186.44      165.75     28.99 o
   3  14   2     1429.07     1479.38     52.25 o
   4  14   2      158.14      156.16     31.97 o
   5  14   2      207.93      135.83     35.71 o
   6  14   2      133.41      113.07     35.34 o
   7  14   2        0.35        6.17     29.94 o
   8  14   2       36.60        0.01     35.08 o
   9  14   2       16.78        0.02     32.85 o
  10  14   2        3.16        0.02     36.50 o
   0  15   2      227.16      179.65     30.87 o
   1  15   2      222.96      214.76     31.68 o
   2  15   2       19.13        4.24     28.56 o
   3  15   2      155.52      112.25     31.05 o
   4  15   2       98.65      106.26     31.36 o
   5  15   2       72.38       86.64     17.17 o
   6  15   2       24.64       53.82     30.05 o
   7  15   2      137.82      108.72     39.14 o
   8  15   2       24.33        0.02     32.68 o
   9  15   2        5.35        0.02     33.52 o
   0  16   2       72.96      105.02     29.68 o
   1  16   2        0.11        0.01     27.12 o
   2  16   2       54.06       35.34     27.71 o
   3  16   2      286.76      262.56     37.41 o
   4  16   2       78.77       24.97     33.20 o
   6  16   2       84.24       62.97     35.26 o
   7  16   2        7.09        6.93     31.94 o
   8  16   2       32.25       10.13     35.09 o
   9  16   2       15.63        0.02     35.60 o
   0  17   2      480.97      578.14     40.99 o
   1  17   2      134.63      144.22     33.80 o
   2  17   2        8.53       13.33     27.88 o
   3  17   2       98.45       83.27     33.47 o
   4  17   2       73.25       38.25     33.70 o
   5  17   2       79.92      115.26     34.64 o
   6  17   2       31.26       83.37     28.73 o
   7  17   2       13.48        0.02     36.02 o
   8  17   2       18.64        0.02     40.99 o
   0  18   2       84.39       83.95     33.25 o
   1  18   2        3.14        7.44     30.57 o
   2  18   2       14.32        0.01     32.85 o
   3  18   2      125.24      119.50     39.74 o
   4  18   2      110.11       40.97     39.80 o
   5  18   2       14.83       25.13     30.74 o
   6  18   2       56.20       79.53     35.37 o
   7  18   2        1.80        0.02     37.56 o
   0  19   2      136.20      130.39     37.29 o
   1  19   2       21.08        0.02     31.50 o
   2  19   2       74.18       58.42     35.95 o
   3  19   2       23.90        0.01     37.73 o
   4  19   2       19.32        8.76     33.70 o
   5  19   2       35.10        3.70     35.84 o
   6  19   2       40.60        0.02     38.81 o
   0  20   2       23.79        0.02     35.16 o
   1  20   2       29.35        0.02     36.23 o
   2  20   2       39.58       49.98     20.90 o
   3  20   2       49.73        5.45     35.93 o
   4  20   2       24.83        0.02     37.07 o
   5  20   2       12.84        0.02     39.55 o
   0  21   2        7.96       17.47     33.66 o
   1  21   2       12.81       34.08     34.30 o
   2  21   2        3.77        0.02     37.47 o
   3  21   2        7.20        0.02     37.88 o
   1   0   3    11850.54    10456.24     44.66 o
   2   0   3    12645.95    11522.56     53.27 o
   3   0   3        6.66       11.76     10.80 o
   4   0   3      331.19      331.52     13.54 o
   5   0   3      110.85       91.40      9.33 o
   6   0   3      304.08      286.79     25.60 o
   7   0   3       55.60       48.63     20.56 o
   8   0   3      396.82      295.77     33.10 o
   9   0   3       84.34      103.81     26.18 o
  10   0   3      711.95      710.80     45.53 o
  11   0   3       30.33        0.01     34.27 o
  12   0   3        0.05        4.24     31.57 o
  13   0   3      166.64      234.43     45.09 o
   0   1   3     5099.88     6147.10     21.27 o
   1   1   3     4915.34     4549.48     15.00 o
   2   1   3     2828.24     2550.45     26.03 o
   3   1   3      636.80      602.34     15.00 o
   4   1   3      776.41      789.81     18.69 o
   5   1   3     1539.11     1742.25     35.95 o
   6   1   3       50.66       35.10     16.08 o
   7   1   3      644.04      650.06     35.90 o
   8   1   3       80.28       68.32     22.76 o
   9   1   3      313.60      366.15     22.22 o
  10   1   3      249.71      247.06     22.13 o
  11   1   3      313.74      380.96     42.18 o
  12   1   3      144.29      171.78     39.18 o
  13   1   3        7.37        0.02     36.37 o
   0   2   3      171.70      195.40      5.11 o
   1   2   3    19951.31    18732.27    242.59 o
   2   2   3    27925.89    25818.00    307.92 o
   3   2   3       25.65       30.91      5.92 o
   4   2   3      333.57      327.30     12.45 o
   5   2   3     1665.88     1936.06     32.18 o
   6   2   3     2039.62     1961.02     45.43 o
   7   2   3       83.12       49.51     21.21 o
   8   2   3       67.80       43.79     22.73 o
   9   2   3      103.83       70.98     26.50 o
  10   2   3      479.17      419.63     43.08 o
  11   2   3        7.05       11.41     33.22 o
  12   2   3       35.21        0.01     36.94 o
  13   2   3        6.09        0.02     33.98 o
   0   3   3     2585.41     3321.82     18.11 o
   1   3   3     2162.14     2016.01     23.12 o
   2   3   3     7872.17     7318.70     47.66 o
   3   3   3       84.51       73.29      8.49 o
   4   3   3     2119.70     2191.11     32.15 o
   5   3   3     1163.17     1261.57     31.90 o
   6   3   3       30.90        7.35     17.41 o
   7   3   3      469.35      530.41     29.09 o
   8   3   3      449.79      429.81     33.65 o
   9   3   3       15.67       39.28     23.32 o
  10   3   3      168.80      193.44     20.46 o
  11   3   3      214.13      228.52     38.14 o
  12   3   3      189.34      228.93     41.21 o
  13   3   3        9.13       20.30     35.01 o
   0   4   3      657.84      695.96      9.66 o
   1   4   3     1002.83      901.93     15.75 o
   2   4   3     1297.94     1067.11     19.26 o
   3   4   3     3272.63     3192.40     33.01 o
   4   4   3     3502.83     3784.59     41.68 o
   5   4   3      848.45      888.79     31.75 o
   6   4   3      205.89      230.05     22.30 o
   7   4   3       98.40      129.76     21.51 o
   8   4   3      229.41      231.31     29.60 o
   9   4   3      921.50     1007.85     33.53 o
  10   4   3       51.15       57.09     26.58 o
  11   4   3      167.09      258.88     22.96 o
  12   4   3       85.51       58.64     41.85 o
  13   4   3        0.86        0.98     35.15 o
   0   5   3    12175.58    12495.75     42.87 o
   1   5   3      227.67      227.71     10.30 o
   2   5   3     7776.04     7855.09     55.31 o
   3   5   3     1002.06      790.97     17.87 o
   4   5   3     5425.36     6006.03     55.67 o
   5   5   3     1706.37     1741.86     37.86 o
   6   5   3      399.31      486.05     27.89 o
   7   5   3      118.52      151.82     23.24 o
   8   5   3      105.94       38.68     28.60 o
   9   5   3       49.59       78.21     17.71 o
  10   5   3       91.18        0.01     34.65 o
  11   5   3      105.74       75.63     34.93 o
  12   5   3       22.35       65.64     20.64 o
  13   5   3        2.42       46.72     30.59 o
   0   6   3     4276.89     4144.84     25.51 o
   1   6   3     2169.17     2091.27     26.39 o
   2   6   3     1465.88     1465.09     24.72 o
   3   6   3      541.02      660.05     17.53 o
   4   6   3      688.32      699.57     20.16 o
   5   6   3      906.89      953.29     32.34 o
   6   6   3     1299.60     1241.40     43.61 o
   7   6   3      805.48      860.67     41.08 o
   8   6   3      178.34      113.20     32.78 o
   9   6   3      736.81      834.63     33.78 o
  10   6   3      128.72      119.08     32.71 o
  11   6   3       71.32       61.87     35.82 o
  12   6   3        3.53        0.02     35.86 o
  13   6   3        8.48        0.02     37.64 o
   0   7   3        9.22       13.03     10.56 o
   1   7   3     3264.87     3389.13     37.74 o
   2   7   3      113.75      148.51      9.97 o
   3   7   3    11799.80    12342.16     82.78 o
   4   7   3      996.71     1117.26     26.00 o
   5   7   3      740.86      771.50     30.74 o
   6   7   3      108.24       83.29     25.22 o
   7   7   3      170.42      121.94     31.64 o
   8   7   3      394.12      408.71     38.49 o
   9   7   3      555.55      592.11     41.33 o
  10   7   3       94.42      125.71     33.26 o
  11   7   3      201.47      198.81     39.34 o
  12   7   3        8.73       10.22     34.27 o
  13   7   3       52.79       91.00     42.36 o
   0   8   3     1747.27     1776.50     28.17 o
   1   8   3     1416.74     1595.98     26.86 o
   2   8   3      793.64      856.32     19.95 o
   3   8   3      532.25      530.14     17.53 o
   4   8   3      174.60      193.52     13.13 o
   5   8   3      309.26      203.69     26.66 o
   6   8   3      300.55      239.12     30.93 o
   7   8   3       38.81       12.15     28.00 o
   8   8   3      102.19      106.59     32.33 o
   9   8   3        7.87        0.01     33.78 o
  10   8   3       70.43       18.44     32.81 o
  11   8   3      100.51      122.08     37.00 o
  12   8   3        3.28        2.86     32.63 o
   0   9   3      261.26      258.40     13.68 o
   1   9   3       17.72       21.42     10.59 o
   2   9   3       32.89       45.49      9.60 o
   3   9   3       67.55       68.75      9.96 o
   4   9   3       36.56       33.57     17.67 o
   5   9   3      132.05      112.80     24.93 o
   6   9   3       32.04       31.44     24.69 o
   7   9   3       47.74       14.54     29.52 o
   8   9   3      213.59      162.04     36.61 o
   9   9   3       45.24       62.19     31.79 o
  10   9   3       80.15       99.54     36.28 o
  11   9   3       27.47       16.86     34.24 o
  12   9   3        3.56        0.02     38.87 o
   0  10   3        3.56        0.01     16.89 o
   1  10   3        8.43       12.98     17.01 o
   2  10   3      634.71      579.81     18.32 o
   3  10   3      139.03      133.07     13.06 o
   4  10   3      183.37      213.12     24.50 o
   5  10   3       90.63       95.21     20.81 o
   6  10   3      113.79       87.52     27.86 o
   7  10   3     1751.59     1493.44     69.92 o
   8  10   3       90.83       27.86     32.53 o
   9  10   3      204.12      219.98     37.62 o
  10  10   3       76.83       70.31     34.46 o
  11  10   3        6.31        0.02     33.94 o
  12  10   3        7.10        0.02     38.50 o
   0  11   3        3.91        0.01     19.63 o
   1  11   3       70.55       55.17     12.77 o
   2  11   3        3.02        0.01     20.15 o
   3  11   3      541.81      496.70     29.55 o
   4  11   3       62.81       79.67     21.87 o
   5  11   3      217.28      226.16     27.91 o
   6  11   3      927.29      865.28     48.42 o
   7  11   3      239.58      256.21     35.89 o
   8  11   3      183.74      194.16     34.32 o
   9  11   3      317.75      372.54     42.89 o
  10  11   3       39.61       58.65     33.15 o
  11  11   3      113.70       94.21     39.11 o
   0  12   3      855.37      935.97     28.07 o
   1  12   3      936.38      978.09     27.83 o
   2  12   3       81.59       69.73     23.96 o
   3  12   3      181.39      166.53     25.78 o
   4  12   3      186.91      225.36     26.99 o
   5  12   3       42.25       43.16     27.38 o
   6  12   3     1115.88     1053.21     56.46 o
   7  12   3       20.69        0.01     29.12 o
   8  12   3      124.43      114.94     33.71 o
   9  12   3      130.48      129.76     33.24 o
  10  12   3        6.95        0.02     34.51 o
  11  12   3       56.85        0.02     41.77 o
   0  13   3      141.50      151.87     14.66 o
   1  13   3      131.35       41.95     27.37 o
   2  13   3       18.24       25.50     21.45 o
   3  13   3       56.54        9.83     25.31 o
   4  13   3       69.76       58.00     27.76 o
   5  13   3      144.05      192.00     31.81 o
   6  13   3        5.38       44.50     28.41 o
   7  13   3       24.79       46.26     27.90 o
   8  13   3       21.02       19.77     29.01 o
   9  13   3        5.26        0.02     34.05 o
  10  13   3       23.56       72.06     21.34 o
  11  13   3       21.35        0.02     42.50 o
   0  14   3       26.82       30.58     25.36 o
   1  14   3      220.07      235.05     28.32 o
   2  14   3      250.68      254.95     30.18 o
   3  14   3       45.90       53.26     26.92 o
   4  14   3       50.35       23.10     31.57 o
   5  14   3      264.63      300.05     36.31 o
   6  14   3       53.14        0.01     32.63 o
   7  14   3      164.10       62.25     39.91 o
   8  14   3        4.17        0.02     31.21 o
   9  14   3        1.22        0.02     32.53 o
  10  14   3       16.96       23.64     36.13 o
   0  15   3        0.97       31.47     25.14 o
   1  15   3      456.12      451.37     33.06 o
   2  15   3      104.35       98.30     16.19 o
   3  15   3       73.19       66.05     31.11 o
   4  15   3      270.17      326.17     35.68 o
   5  15   3      123.04       84.61     35.77 o
   6  15   3      112.93       59.67     32.61 o
   7  15   3       11.80       11.54     31.76 o
   8  15   3       47.58       69.48     31.82 o
   9  15   3       23.43       36.84     34.04 o
   0  16   3       12.98        0.01     32.40 o
   1  16   3      154.45       97.54     29.82 o
   2  16   3       25.28        0.66     28.06 o
   3  16   3      374.24      347.43     39.46 o
   4  16   3       41.54       29.53     32.38 o
   6  16   3       11.77        0.01     34.20 o
   7  16   3       79.52       45.43     39.39 o
   8  16   3       14.51        0.02     33.55 o
   9  16   3       14.92       53.64     34.32 o
   0  17   3      198.19      218.51     34.82 o
   1  17   3      257.27      236.23     38.42 o
   2  17   3       11.23        9.91     28.90 o
   3  17   3       85.82      109.33     31.53 o
   4  17   3       50.66       74.87     30.85 o
   5  17   3       50.78       38.48     30.59 o
   6  17   3        0.67       43.32     29.51 o
   7  17   3        6.32        4.62     33.31 o
   8  17   3       22.28        0.02     36.70 o
   0  18   3       89.46       49.48     33.15 o
   1  18   3      197.20       24.00     41.51 o
   2  18   3       40.34        2.29     30.41 o
   3  18   3       84.91       84.61     34.85 o
   4  18   3       49.23       16.52     34.95 o
   5  18   3       17.36        0.02     34.31 o
   6  18   3        6.96        0.02     36.61 o
   7  18   3        1.08        0.02     36.58 o
   0  19   3        2.57        0.02     32.70 o
   1  19   3      150.75      182.41     37.65 o
   2  19   3      137.37       95.71     36.65 o
   3  19   3       42.36        0.01     38.24 o
   4  19   3       10.04        0.02     33.98 o
   5  19   3        8.35        0.02     38.44 o
   6  19   3       11.72        0.02     38.29 o
   0  20   3       40.38       49.32     34.46 o
   1  20   3        5.01        0.02     32.62 o
   2  20   3       98.15      118.33     38.86 o
   3  20   3       28.97       41.16     33.79 o
   4  20   3       29.52        0.02     39.46 o
   5  20   3        7.54        0.02     35.91 o
   0  21   3       37.41       48.16     35.42 o
   1  21   3       11.03       16.69     31.15 o
   2  21   3       19.72        0.02     36.99 o
   0   0   4      723.92      885.35      9.70 o
   1   0   4     3674.64     3606.07     31.66 o
   2   0   4     2998.07     2969.86     28.95 o
   3   0   4     3097.02     3418.98     35.51 o
   4   0   4     2439.63     2552.24     32.95 o
   5   0   4      559.91      577.96     17.68 o
   6   0   4     2745.68     2774.84     52.52 o
   7   0   4      397.84      437.64     28.67 o
   8   0   4        1.04        0.01     23.40 o
   9   0   4       28.79        0.01     25.66 o
  10   0   4      304.99      349.53     38.53 o
  11   0   4      646.16      690.64     49.71 o
  12   0   4      202.34      124.49     41.22 o
  13   0   4        3.87        0.02     37.64 o
   0   1   4        1.61       10.20      7.27 o
   1   1   4    16227.08    15863.85     87.99 o
   2   1   4    23679.63    22279.81    297.50 o
   3   1   4     6158.74     5872.70     48.55 o
   4   1   4      235.04      236.14     11.92 o
   5   1   4        6.48       14.34     13.00 o
   6   1   4       14.47       19.50     15.20 o
   7   1   4       67.63       75.73     20.03 o
   8   1   4       65.44       46.60     15.04 o
   9   1   4       39.52       39.08     24.95 o
  10   1   4      503.25      504.75     43.09 o
  11   1   4      174.56      189.96     41.16 o
  12   1   4        3.43        0.02     33.52 o
  13   1   4       11.34       48.03     33.14 o
   0   2   4    18048.15    20186.98    176.62 o
   1   2   4      600.79      629.57     12.98 o
   2   2   4    19638.75    18571.70     76.75 o
   3   2   4      271.03      255.41     10.80 o
   4   2   4     2929.78     3167.53     38.39 o
   5   2   4      374.52      434.58     15.53 o
   6   2   4      164.71      154.96     12.46 o
   7   2   4       98.78       62.18     23.79 o
   8   2   4      259.23      309.53     27.44 o
   9   2   4      140.51      112.26     28.56 o
  10   2   4      109.53      161.64     20.65 o
  11   2   4      323.13      420.21     39.43 o
  12   2   4        9.06        0.01     36.60 o
  13   2   4       33.77        0.02     39.14 o
   0   3   4      988.70     1092.28     11.88 o
   1   3   4     2012.19     1954.45     23.28 o
   2   3   4       69.62       80.08      7.81 o
   3   3   4      782.60      694.12     16.13 o
   4   3   4     5559.32     5858.39     56.69 o
   5   3   4      804.81      924.36     23.34 o
   6   3   4      286.07      274.53     22.60 o
   7   3   4     1176.71     1181.35     45.76 o
   8   3   4       83.01       61.55     24.15 o
   9   3   4      145.37       87.82     30.37 o
  10   3   4      105.47      100.19     33.59 o
  11   3   4       14.08        0.01     32.47 o
  12   3   4       50.72       78.63     36.13 o
  13   3   4        8.20       10.75     33.57 o
   0   4   4        1.21        0.00      8.93 o
   1   4   4     1466.85     1348.32     20.42 o
   2   4   4     5238.39     5378.22     45.07 o
   3   4   4     4314.74     4567.99     42.62 o
   4   4   4     5262.78     5616.01     49.67 o
   5   4   4     1160.94     1138.91     25.95 o
   6   4   4      167.72      138.80     21.37 o
   7   4   4       77.10        5.72     22.82 o
   8   4   4       17.56        0.01     22.80 o
   9   4   4      310.06      408.16     34.66 o
  10   4   4       89.00       91.45     31.38 o
  11   4   4       81.66       46.68     38.51 o
  12   4   4       20.37        0.01     37.51 o
  13   4   4        1.33       19.79     32.37 o
   0   5   4     4651.85     4892.67     28.12 o
   1   5   4      591.42      638.61     15.02 o
   2   5   4     3706.77     3842.82     38.83 o
   3   5   4     2918.37     2686.89     34.67 o
   4   5   4      829.35      964.11     22.72 o
   5   5   4       15.90       37.76      9.60 o
   6   5   4      517.07      539.22     28.59 o
   7   5   4      914.11      950.05     40.27 o
   8   5   4      123.85      124.49     26.07 o
   9   5   4      168.48      219.86     20.79 o
  10   5   4      289.15      293.22     35.96 o
  11   5   4      125.27      126.55     33.69 o
  12   5   4       23.92       23.39     34.81 o
  13   5   4       21.00        0.02     40.31 o
   0   6   4      388.39      371.56      9.29 o
   1   6   4     2258.41     2133.64     29.40 o
   2   6   4     1019.08      982.03     21.72 o
   3   6   4     2450.10     2602.36     35.16 o
   4   6   4      668.37      655.31     20.21 o
   5   6   4      572.30      600.32     29.45 o
   6   6   4       56.86       75.61     11.84 o
   7   6   4        6.26        0.01     22.84 o
   8   6   4      409.60      400.13     36.08 o
   9   6   4      507.27      552.15     29.38 o
  10   6   4       50.18       37.71     19.06 o
  11   6   4       95.09      112.62     21.52 o
  12   6   4       22.93        8.26     34.93 o
  13   6   4       10.47        0.02     41.67 o
   0   7   4        4.24        0.01     10.10 o
   1   7   4      145.74      189.19     10.85 o
   2   7   4     2839.20     2981.20     38.61 o
   3   7   4     2269.60     2546.00     39.64 o
   4   7   4     1616.24     1805.90     34.36 o
   5   7   4     1352.21     1510.39     31.99 o
   6   7   4      466.80      448.58     29.12 o
   7   7   4       27.40       42.29     13.34 o
   8   7   4      152.75      139.06     29.56 o
   9   7   4       14.32       23.54     28.33 o
  10   7   4       11.87        6.78     30.14 o
  11   7   4      114.45      138.62     36.59 o
  12   7   4        8.36        0.02     35.81 o
   0   8   4     3510.14     4216.81     44.99 o
   1   8   4      354.19      367.45     14.52 o
   2   8   4     5221.08     5119.52     52.85 o
   3   8   4       89.03       94.79     10.43 o
   4   8   4     1493.53     1713.69     33.44 o
   5   8   4       67.98       47.87     21.35 o
   6   8   4      976.94      982.64     41.15 o
   7   8   4      321.46      325.33     35.18 o
   8   8   4      347.67      277.85     40.93 o
   9   8   4      562.50      599.59     42.64 o
  10   8   4      118.51       77.82     37.24 o
  11   8   4       62.17      119.13     35.51 o
  12   8   4        3.11       15.40     31.87 o
   0   9   4      556.38      612.36     17.99 o
   1   9   4     1426.40     1645.70     28.22 o
   2   9   4     1575.77     1620.30     28.56 o
   3   9   4       59.07       53.34     10.08 o
   4   9   4     1431.06     1463.87     31.47 o
   5   9   4      186.51      193.77     25.02 o
   6   9   4      166.39      159.92     29.29 o
   7   9   4      107.67      103.64     29.53 o
   8   9   4       27.91       40.82     25.77 o
   9   9   4       16.56       10.15     29.30 o
  10   9   4      167.52      253.17     40.59 o
  11   9   4       13.24        0.02     34.00 o
  12   9   4       21.76        0.02     37.84 o
   0  10   4      734.53      752.88     21.86 o
   1  10   4      473.71      502.88     18.03 o
   2  10   4       53.85       42.13     19.46 o
   3  10   4       92.41       78.61     11.31 o
   4  10   4      534.44      562.80     22.12 o
   5  10   4      402.68      409.25     32.35 o
   6  10   4     1548.32     1519.53     54.17 o
   7  10   4      128.36      112.40     32.08 o
   8  10   4       96.90       79.34     33.55 o
   9  10   4      163.28      137.52     37.27 o
  10  10   4       80.83       51.90     35.83 o
  11  10   4        2.16       20.41     31.63 o
  12  10   4       31.73        7.14     39.59 o
   0  11   4     1986.18     1934.01     35.73 o
   1  11   4      898.80      951.47     25.67 o
   2  11   4       13.54        0.01     19.77 o
   3  11   4       78.14       68.71     12.88 o
   4  11   4       33.82        0.01     24.41 o
   5  11   4      444.20      471.71     33.03 o
   6  11   4      220.71      229.64     34.82 o
   7  11   4        3.29        0.01     31.55 o
   8  11   4       31.38        0.01     33.75 o
   9  11   4      145.28      193.36     36.98 o
  10  11   4      102.10       86.35     38.90 o
  11  11   4        6.49        0.02     37.97 o
   0  12   4     1217.04     1269.27     31.98 o
   1  12   4      755.19      831.18     25.03 o
   2  12   4      384.87      338.74     20.11 o
   3  12   4      384.23      414.85     28.20 o
   4  12   4        7.37       16.45     22.87 o
   5  12   4      745.71      725.34     42.73 o
   6  12   4      549.98      420.50     45.07 o
   7  12   4      194.23      180.83     36.88 o
   8  12   4      160.37      130.92     37.23 o
   9  12   4       41.93       28.08     32.34 o
  10  12   4       16.01        1.82     33.84 o
  11  12   4        8.97        0.02     37.35 o
   0  13   4       77.56       38.33     25.74 o
   1  13   4     1116.51     1078.60     30.16 o
   2  13   4      130.36      121.05     16.01 o
   3  13   4       27.49        0.01     25.80 o
   4  13   4       37.56        5.32     27.10 o
   5  13   4      101.56      123.70     17.08 o
   6  13   4       79.56       89.65     32.10 o
   7  13   4      289.88      254.58     41.85 o
   8  13   4       66.04       20.02     37.44 o
   9  13   4        1.87       38.60     18.35 o
  10  13   4        8.78       19.02     33.22 o
   0  14   4      393.70      460.03     23.86 o
   1  14   4      101.50       88.58     16.69 o
   2  14   4      274.22      312.42     20.62 o
   3  14   4      449.13      471.80     36.87 o
   4  14   4      566.00      557.65     41.31 o
   5  14   4      103.99       59.83     34.52 o
   6  14   4       37.91       64.82     31.65 o
   7  14   4       18.10        3.15     30.56 o
   8  14   4       22.56       20.25     30.94 o
   9  14   4        0.65       34.53     30.38 o
  10  14   4       77.81      108.46     39.91 o
   0  15   4       38.43       58.98     14.92 o
   1  15   4      215.44      123.19     35.92 o
   2  15   4       79.63       88.94     30.43 o
   3  15   4       60.94        9.11     33.74 o
   4  15   4      592.22      486.22     43.30 o
   5  15   4       92.70       90.13     30.09 o
   6  15   4      137.44       91.43     39.34 o
   7  15   4       80.27      119.30     33.50 o
   8  15   4      116.62       93.35     38.80 o
   9  15   4        1.28        0.02     32.62 o
   0  16   4      544.41      597.52     41.02 o
   1  16   4       94.04       37.36     31.08 o
   2  16   4      446.20      491.10     38.96 o
   3  16   4       74.70       59.62     33.23 o
   4  16   4      247.42      167.17     40.51 o
   6  16   4       26.58        0.01     35.11 o
   7  16   4       25.60       60.07     32.91 o
   8  16   4       27.95       12.19     35.73 o
   9  16   4       22.19       14.04     36.62 o
   0  17   4       28.27       51.46     29.52 o
   1  17   4      265.52      235.21     36.11 o
   2  17   4       29.52        5.03     30.00 o
   3  17   4      120.77      124.31     35.61 o
   4  17   4       12.66       29.70     30.94 o
   5  17   4        8.90        0.02     31.69 o
   6  17   4       65.85       28.03     36.88 o
   7  17   4       34.65        0.02     38.73 o
   8  17   4       52.00       65.26     37.60 o
   0  18   4        3.43        0.01     31.89 o
   1  18   4       52.24       41.77     33.23 o
   2  18   4        6.97        0.02     31.64 o
   3  18   4       98.30       97.74     32.52 o
   4  18   4      115.36      116.13     37.08 o
   5  18   4       22.02        9.72     34.32 o
   6  18   4        9.79        0.02     34.77 o
   7  18   4       12.96       65.33     33.06 o
   0  19   4        3.61        0.02     32.43 o
   1  19   4       13.05        0.02     35.23 o
   2  19   4       53.51        0.01     37.89 o
   3  19   4       10.21       25.93     31.05 o
   4  19   4       23.90       10.70     33.64 o
   5  19   4       18.09        0.02     37.61 o
   6  19   4        3.14        0.02     36.09 o
   0  20   4        5.66       34.98     29.65 o
   1  20   4       12.51        0.02     34.19 o
   2  20   4       75.95       65.53     39.25 o
   3  20   4       19.42       40.65     32.98 o
   4  20   4        1.71       13.32     31.89 o
   0  21   4        0.46        0.93     32.81 o
   1  21   4        4.47        0.02     37.32 o
   2  21   4       10.01       18.93     32.65 o
   1   0   5    37187.89    36456.71    413.60 o
   2   0   5     1049.96     1163.79     20.11 o
   3   0   5      880.21      918.37     19.28 o
   4   0   5     2649.59     2670.94     35.68 o
   5   0   5      129.67      136.06     10.49 o
   6   0   5      211.28      214.81     23.59 o
   7   0   5     1406.14     1422.19     44.39 o
   8   0   5      586.46      523.52     36.71 o
   9   0   5       11.36       23.56     23.46 o
  10   0   5      806.34      956.84     47.42 o
  11   0   5       22.67       32.27     18.36 o
  12   0   5        1.53        0.02     33.01 o
  13   0   5      107.49       75.78     46.87 o
   0   1   5    18514.85    18803.84    186.85 o
   1   1   5    16491.24    16384.34     70.22 o
   2   1   5    15158.75    14446.31     70.76 o
   3   1   5      187.08      194.46     10.73 o
   4   1   5     3380.79     3624.08     41.57 o
   5   1   5      268.48      242.16     13.42 o
   6   1   5       75.27       79.32     18.35 o
   7   1   5       46.06       57.43     17.96 o
   8   1   5       34.33       18.20     23.84 o
   9   1   5      578.01      607.40     41.35 o
  10   1   5      234.91      280.25     36.13 o
  11   1   5      294.21      378.54     40.74 o
  12   1   5      147.84      156.28     42.22 o
  13   1   5       48.81        0.02     40.44 o
   0   2   5     3783.67     3944.75     22.58 o
   1   2   5     1297.59     1174.42     18.64 o
   2   2   5     5987.55     5922.52     48.61 o
   3   2   5     5600.35     5655.20     51.39 o
   4   2   5     3687.82     3967.21     43.29 o
   5   2   5      828.54      856.19     21.73 o
   6   2   5      978.81     1035.96     35.69 o
   7   2   5       96.20       96.11     22.51 o
   8   2   5      435.93      450.31     32.13 o
   9   2   5      109.05       73.89     30.66 o
  10   2   5      401.83      416.51     24.97 o
  11   2   5      106.61       46.25     39.58 o
  12   2   5       90.87      143.13     36.76 o
  13   2   5        6.08        0.02     37.29 o
   0   3   5       28.66        6.67      8.87 o
   1   3   5      710.03      696.28     16.00 o
   2   3   5     2155.41     1944.12     25.33 o
   3   3   5      897.80      862.68     18.53 o
   4   3   5     2713.90     2938.81     38.17 o
   5   3   5     2849.97     3275.98     44.65 o
   6   3   5     1047.93     1134.58     35.14 o
   7   3   5      195.36      128.64     26.06 o
   8   3   5      108.39       91.74     26.67 o
   9   3   5      757.62      859.22     31.55 o
  10   3   5      650.82      708.36     47.34 o
  11   3   5      234.25      207.61     41.34 o
  12   3   5       88.00       88.63     38.33 o
  13   3   5        3.45       27.70     34.25 o
   0   4   5     6278.53     6645.21     31.78 o
   1   4   5      585.33      614.21     15.74 o
   2   4   5     1386.04     1300.53     21.43 o
   3   4   5     1066.81     1028.28     22.03 o
   4   4   5     7623.65     8795.47     70.01 o
   5   4   5      277.26      279.09     15.63 o
   6   4   5       74.53       75.87     19.91 o
   7   4   5        3.38        0.01     21.50 o
   8   4   5      189.64      156.12     28.74 o
   9   4   5      335.37      374.01     23.22 o
  10   4   5       46.59        7.82     33.14 o
  11   4   5      184.16      251.65     36.43 o
  12   4   5        2.10        3.59     31.91 o
  13   4   5        0.97        0.02     40.93 o
   0   5   5       14.52       20.33      6.47 o
   1   5   5     1004.41     1057.20     19.93 o
   2   5   5       93.07       75.20      9.75 o
   3   5   5     5181.92     5426.72     54.54 o
   4   5   5     2384.37     2392.20     34.72 o
   5   5   5      221.68      210.25     13.72 o
   6   5   5      180.30      197.37     15.01 o
   7   5   5      321.40      248.76     29.47 o
   8   5   5      666.62      657.35     43.22 o
   9   5   5       25.98       79.44     26.26 o
  10   5   5      194.04      161.27     36.56 o
  11   5   5        1.73        1.63     31.42 o
  12   5   5       88.17       16.42     42.59 o
  13   5   5       32.02        0.02     42.03 o
   0   6   5      319.66      334.22      9.09 o
   1   6   5     2999.54     3114.85     36.64 o
   2   6   5     2166.88     2260.82     30.94 o
   3   6   5     2744.12     2848.30     39.06 o
   4   6   5     3495.74     4090.90     52.18 o
   5   6   5       75.47       80.66     10.81 o
   6   6   5      108.44       97.28     13.17 o
   7   6   5       36.30       20.04     19.86 o
   8   6   5       53.74       77.57     14.64 o
   9   6   5      229.34      221.17     32.76 o
  10   6   5      161.99      129.57     37.11 o
  11   6   5       45.00       61.93     35.34 o
  12   6   5       14.43       17.67     34.42 o
  13   6   5       35.09       71.47     39.43 o
   0   7   5     1373.94     1346.02     17.03 o
   1   7   5      189.68      237.75     12.54 o
   2   7   5      344.71      366.67     14.83 o
   3   7   5      785.31      870.81     23.51 o
   4   7   5     2959.23     3297.88     47.17 o
   5   7   5     1260.77     1299.76     31.79 o
   6   7   5      340.92      287.37     29.29 o
   7   7   5      111.00       62.20     26.76 o
   8   7   5       26.47        0.01     27.62 o
   9   7   5       23.14       68.56     24.15 o
  10   7   5        4.21        0.01     30.81 o
  11   7   5       25.84       86.66     32.34 o
  12   7   5       57.05       60.01     21.34 o
   0   8   5      176.20      199.36     11.83 o
   1   8   5     2036.56     1941.65     30.63 o
   2   8   5      170.65      178.81     11.98 o
   3   8   5     1309.77     1379.73     30.02 o
   4   8   5      186.85      201.91     14.57 o
   5   8   5      738.06      687.82     33.71 o
   6   8   5      724.03      869.79     37.87 o
   7   8   5       56.38       15.57     25.64 o
   8   8   5      349.95      290.81     39.09 o
   9   8   5       59.03       48.28     29.69 o
  10   8   5      101.67      111.53     36.43 o
  11   8   5      110.35      134.07     24.29 o
  12   8   5       18.39        0.02     35.28 o
   0   9   5      459.76      551.33     19.48 o
   1   9   5      956.89     1100.38     24.77 o
   2   9   5       24.27        0.01     17.43 o
   3   9   5      250.85      322.19     15.52 o
   4   9   5      718.18      724.25     24.64 o
   5   9   5      158.45      166.18     25.30 o
   6   9   5      276.97      283.68     30.09 o
   7   9   5      201.57      215.02     30.92 o
   8   9   5       24.55       11.41     28.15 o
   9   9   5      178.72      210.98     34.41 o
  10   9   5       24.97        0.01     36.68 o
  11   9   5       19.72       44.58     31.38 o
  12   9   5        7.97        1.01     36.42 o
   0  10   5     2901.29     2779.59     44.09 o
   1  10   5      226.96      225.26     14.99 o
   2  10   5      147.74      138.40     13.10 o
   3  10   5       29.50       48.70     11.94 o
   4  10   5      506.96      506.58     31.11 o
   5  10   5      402.12      354.91     31.51 o
   6  10   5      151.88      116.32     29.31 o
   7  10   5      241.95      228.29     35.09 o
   8  10   5       66.07       42.88     32.22 o
   9  10   5        4.35       39.95     27.18 o
  10  10   5      144.21      173.36     21.82 o
  11  10   5       31.21        0.02     39.84 o
   0  11   5       26.86       10.15     22.64 o
   1  11   5      103.99      125.08     14.81 o
   2  11   5      100.37      105.66     13.00 o
   3  11   5      113.16       99.52     13.20 o
   4  11   5      207.06      187.37     17.82 o
   5  11   5      279.85      328.24     30.36 o
   6  11   5       96.16      101.91     31.64 o
   7  11   5      866.58      977.39     50.98 o
   8  11   5        1.45        0.01     30.61 o
   9  11   5       81.01       63.35     32.76 o
  10  11   5       10.51        0.02     33.40 o
  11  11   5       25.02       11.68     35.94 o
   0  12   5       28.05       44.31     24.33 o
   1  12   5       87.75      101.29     14.39 o
   2  12   5        3.83        2.01     21.14 o
   3  12   5        3.54        0.01     22.44 o
   4  12   5      464.73      437.01     37.04 o
   5  12   5      224.42      257.92     33.27 o
   6  12   5     1219.34     1201.25     53.66 o
   7  12   5      336.21      326.78     42.67 o
   8  12   5       56.49       41.78     31.38 o
   9  12   5       70.39       90.54     32.67 o
  10  12   5       29.61        2.77     35.05 o
  11  12   5       42.12       33.34     39.17 o
   0  13   5     1228.27     1289.50     32.68 o
   1  13   5      886.62      958.31     29.25 o
   2  13   5       44.83        0.01     25.95 o
   3  13   5       14.14       42.73     22.17 o
   4  13   5      175.07      205.58     20.40 o
   5  13   5       36.51        0.01     32.67 o
   6  13   5      162.16      280.30     36.51 o
   7  13   5       28.95        0.01     32.04 o
   8  13   5       11.35        0.01     33.42 o
   9  13   5        5.98        0.01     37.55 o
  10  13   5        1.40       12.53     34.78 o
   0  14   5        3.45        0.01     27.62 o
   1  14   5      150.17      116.38     30.08 o
   2  14   5      813.88      856.41     42.20 o
   3  14   5       34.13       25.82     27.43 o
   4  14   5      211.41      181.87     37.58 o
   5  14   5      641.10      755.74     46.83 o
   6  14   5      289.31      236.36     42.11 o
   7  14   5       50.80       98.49     31.35 o
   8  14   5       27.27       17.12     34.03 o
   9  14   5       47.90       86.56     34.63 o
  10  14   5       32.95       20.15     39.28 o
   0  15   5      196.23      170.98     20.30 o
   1  15   5       79.22      123.79     18.97 o
   2  15   5      124.07       95.82     30.70 o
   3  15   5      885.09      766.69     50.45 o
   4  15   5      101.94       76.98     33.70 o
   5  15   5       10.78        0.01     30.66 o
   6  15   5       15.16        0.01     34.63 o
   7  15   5      118.57       96.55     39.30 o
   8  15   5       61.73       54.09     35.60 o
   9  15   5       26.61       56.40     20.62 o
   0  16   5      668.14      618.82     46.81 o
   1  16   5       77.03       97.89     16.90 o
   2  16   5      102.53      147.16     20.29 o
   3  16   5      259.87      274.82     35.80 o
   4  16   5       54.20       39.35     31.44 o
   6  16   5       13.31       38.48     28.81 o
   7  16   5       46.70        0.01     39.79 o
   8  16   5       17.31       36.09     33.41 o
   0  17   5       20.09        0.01     31.02 o
   1  17   5       95.19       35.92     34.46 o
   2  17   5        6.24        0.01     31.16 o
   3  17   5        0.78        0.01     31.26 o
   4  17   5      112.72       96.05     32.54 o
   5  17   5       41.72       58.84     29.24 o
   6  17   5       72.53        0.02     38.26 o
   7  17   5       21.02        0.02     36.55 o
   8  17   5        8.96        0.02     42.03 o
   0  18   5      150.22      124.14     37.86 o
   1  18   5       55.51       67.56     17.71 o
   2  18   5       55.86       99.48     30.41 o
   3  18   5       45.41        0.01     36.84 o
   4  18   5       30.41        0.02     33.39 o
   5  18   5       25.39       42.97     32.00 o
   6  18   5        2.59       34.89     32.34 o
   7  18   5       57.88        0.02     42.42 o
   0  19   5      145.73      231.12     23.07 o
   1  19   5       96.26       62.12     37.27 o
   2  19   5       29.73        0.01     39.79 o
   3  19   5       51.52       81.58     21.41 o
   4  19   5       19.76        0.02     36.38 o
   5  19   5       10.24       27.61     32.56 o
   6  19   5       16.08        0.02     39.62 o
   0  20   5        0.00       23.82     19.27 o
   1  20   5       34.46       24.73     20.39 o
   2  20   5      111.15       95.12     44.66 o
   3  20   5        1.93        0.93     32.82 o
   4  20   5       14.89        0.02     37.29 o
   0  21   5        8.39       11.36     35.34 o
   1  21   5        8.78       34.11     34.51 o
   0   0   6     8586.14     8720.11     37.10 o
   1   0   6     6968.46     6968.70     50.87 o
   2   0   6     3749.87     3400.87     38.45 o
   3   0   6     1175.77     1069.11     20.90 o
   4   0   6     4763.18     4499.93     50.29 o
   5   0   6      224.18      220.12     13.11 o
   6   0   6        5.31       16.27      8.68 o
   7   0   6        0.02        0.01     19.79 o
   8   0   6       92.28       70.51     26.69 o
   9   0   6        0.17       13.03     22.47 o
  10   0   6       14.52       20.97     26.80 o
  11   0   6        8.75        0.79     31.02 o
  12   0   6       12.15       42.57     29.39 o
  13   0   6        2.85        0.02     37.42 o
   0   1   6       59.72       64.42      6.61 o
   1   1   6     3796.57     3724.54     35.46 o
   2   1   6     2680.80     2415.02     29.63 o
   3   1   6      936.46      867.38     19.80 o
   4   1   6     1481.93     1498.83     28.46 o
   5   1   6      559.06      600.57     20.03 o
   6   1   6      264.67      237.76     23.67 o
   7   1   6      112.17      102.97     22.22 o
   8   1   6       81.98       42.55     27.50 o
   9   1   6       58.81       61.72     16.48 o
  10   1   6      166.55      235.58     32.86 o
  11   1   6      182.64      168.46     40.14 o
  12   1   6       30.26        0.01     41.37 o
  13   1   6       15.06        0.02     37.43 o
   0   2   6     3398.34     3181.88     21.68 o
   1   2   6      286.82      275.87     10.52 o
   2   2   6     1671.50     1543.10     23.12 o
   3   2   6     1718.10     1746.29     27.50 o
   4   2   6       13.15        0.00     16.90 o
   5   2   6     1676.70     1894.60     33.95 o
   6   2   6      321.40      281.34     16.97 o
   7   2   6       87.05       78.37     22.05 o
   8   2   6      273.41      266.56     32.17 o
   9   2   6      411.02      422.61     40.27 o
  10   2   6        8.20        0.01     30.56 o
  11   2   6       99.73       97.56     37.19 o
  12   2   6       40.09       10.72     37.09 o
  13   2   6       38.83       35.82     38.62 o
   0   3   6        7.96        2.47      8.93 o
   1   3   6      745.19      637.89     15.47 o
   2   3   6     3185.49     3293.42     34.88 o
   3   3   6     1439.07     1545.43     26.22 o
   4   3   6    11917.79    12277.17     87.11 o
   5   3   6      606.78      664.64     20.64 o
   6   3   6      366.90      418.24     18.69 o
   7   3   6      419.69      430.05     30.12 o
   8   3   6      557.32      605.40     37.81 o
   9   3   6      260.46      252.10     22.78 o
  10   3   6      143.59      112.99     35.74 o
  11   3   6       16.40       38.79     31.80 o
  12   3   6       79.14       93.79     34.39 o
  13   3   6        0.76       11.04     34.47 o
   0   4   6     5350.83     6093.18     33.08 o
   1   4   6     2171.45     2146.23     28.72 o
   2   4   6     8698.42     8609.37     64.27 o
   3   4   6      427.22      409.73     15.93 o
   4   4   6     5217.35     5811.35     64.55 o
   5   4   6     2017.22     2076.65     36.00 o
   6   4   6      277.12      272.41     16.41 o
   7   4   6       96.62       85.98     22.22 o
   8   4   6        2.15        0.01     24.86 o
   9   4   6        9.13        0.01     26.64 o
  10   4   6      147.94      198.61     22.74 o
  11   4   6       33.54       71.31     30.41 o
  12   4   6       31.79        0.02     37.08 o
  13   4   6        2.87        0.02     37.89 o
   0   5   6       67.73       66.50      6.88 o
   1   5   6     2369.04     2683.75     33.33 o
   2   5   6    11831.96    12153.33     79.32 o
   3   5   6     6387.51     6634.51     63.71 o
   4   5   6      379.72      386.15     17.79 o
   5   5   6     1812.41     1766.57     35.37 o
   6   5   6      301.71      338.52     18.70 o
   7   5   6       11.93       15.23     19.71 o
   8   5   6      224.31      156.78     34.39 o
   9   5   6       96.02       90.25     18.19 o
  10   5   6      450.99      463.13     44.68 o
  11   5   6        4.80       40.89     30.20 o
  12   5   6       15.02       43.61     32.77 o
  13   5   6        5.92       31.99     35.76 o
   0   6   6     4269.52     4863.09     32.31 o
   1   6   6      449.41      399.97     14.10 o
   2   6   6     2214.25     2369.25     36.92 o
   3   6   6     2219.70     2450.84     36.13 o
   4   6   6      781.16      753.93     22.12 o
   5   6   6        1.80        0.01     18.22 o
   6   6   6      866.72      868.93     36.77 o
   7   6   6       70.88       49.00     25.30 o
   8   6   6      258.95      268.33     32.64 o
   9   6   6       35.51       26.53     27.20 o
  10   6   6      531.88      583.45     49.58 o
  11   6   6      171.09      193.51     36.64 o
  12   6   6       42.98       32.16     37.76 o
   0   7   6       65.70       48.86      7.59 o
   1   7   6     1275.17     1181.52     24.68 o
   2   7   6      495.65      437.61     16.85 o
   3   7   6      919.96      901.87     24.25 o
   4   7   6       88.04       75.47     13.37 o
   5   7   6      494.67      487.81     20.94 o
   6   7   6       70.30       31.54     23.32 o
   7   7   6        1.93        6.24     22.05 o
   8   7   6       67.33        6.98     30.76 o
   9   7   6       65.76       67.34     28.81 o
  10   7   6       89.34       96.97     31.52 o
  11   7   6       33.20       29.70     33.54 o
  12   7   6       57.41       69.58     37.20 o
   0   8   6     1310.51     1382.57     25.81 o
   1   8   6      461.60      490.93     18.43 o
   2   8   6     1809.56     1699.06     30.38 o
   3   8   6      658.27      681.20     20.05 o
   4   8   6      265.23      295.33     16.13 o
   5   8   6      267.35      278.18     17.73 o
   6   8   6      168.80      180.45     24.93 o
   7   8   6        1.47        0.01     25.26 o
   8   8   6      334.58      280.32     37.57 o
   9   8   6      107.93      119.64     19.86 o
  10   8   6      275.06      347.76     39.12 o
  11   8   6       68.53       79.00     36.45 o
  12   8   6       74.39       89.15     41.32 o
   0   9   6     3895.74     4174.26     50.64 o
   1   9   6     1244.48     1308.04     27.16 o
   2   9   6      774.47      700.83     22.41 o
   3   9   6       49.34       33.83     10.85 o
   4   9   6     1177.09     1211.49     36.52 o
   5   9   6      102.73      103.60     14.36 o
   6   9   6      421.91      383.95     36.33 o
   7   9   6      201.20      257.52     32.64 o
   8   9   6       66.63       96.95     28.85 o
   9   9   6       60.15       44.45     31.14 o
  10   9   6       32.19       72.39     18.68 o
  11   9   6        1.45        0.92     34.75 o
  12   9   6        7.92       19.33     36.81 o
   0  10   6     1216.91     1412.80     29.71 o
   1  10   6      562.16      649.44     22.89 o
   2  10   6     2246.41     2337.88     40.00 o
   3  10   6      238.29      228.19     14.56 o
   4  10   6      372.60      379.75     20.70 o
   5  10   6      170.37      162.25     18.29 o
   6  10   6      446.08      468.29     35.75 o
   7  10   6       28.75       39.25     15.32 o
   8  10   6      172.53       93.43     36.79 o
   9  10   6      118.85      100.33     33.33 o
  10  10   6       36.31       51.04     30.69 o
  11  10   6        1.85        0.02     34.93 o
   0  11   6      621.27      678.36     25.41 o
   1  11   6      181.01      207.12     16.03 o
   2  11   6       16.61       38.48     12.47 o
   3  11   6      944.97      953.72     29.61 o
   4  11   6      251.40      279.92     19.85 o
   5  11   6      220.45      212.11     30.71 o
   6  11   6      643.84      662.16     43.61 o
   7  11   6        0.43        0.01     30.62 o
   8  11   6      268.45      249.88     40.62 o
   9  11   6      165.24      116.87     37.92 o
  10  11   6       13.93        2.70     33.84 o
  11  11   6       14.91        0.02     38.30 o
   0  12   6      811.47      857.69     26.86 o
   1  12   6      411.02      368.26     21.26 o
   2  12   6       27.07       40.11     13.87 o
   3  12   6      319.33      428.18     21.36 o
   4  12   6       45.61       81.34     16.25 o
   5  12   6     1092.24     1115.74     51.37 o
   6  12   6      267.91      208.99     37.60 o
   7  12   6       21.42       19.05     28.04 o
   8  12   6       62.44       21.31     34.02 o
   9  12   6        9.87        8.54     29.70 o
  10  12   6       17.30       27.20     35.21 o
  11  12   6       15.93        0.02     40.10 o
   0  13   6      114.86       99.44     30.50 o
   1  13   6      844.39      875.12     32.30 o
   2  13   6       12.83       42.16     13.39 o
   3  13   6       17.41        0.01     26.95 o
   4  13   6       11.22       35.28     15.85 o
   5  13   6      617.38      568.67     47.23 o
   6  13   6      108.51      119.06     34.62 o
   7  13   6      101.87       75.74     35.49 o
   8  13   6       39.45        0.01     35.43 o
   9  13   6       43.64      114.36     31.05 o
  10  13   6       23.39        0.02     39.68 o
   0  14   6     1361.79     1488.16     37.76 o
   1  14   6      492.96      439.50     24.98 o
   2  14   6      279.68      260.85     19.99 o
   3  14   6       89.41       37.81     30.09 o
   4  14   6      365.47      387.07     37.28 o
   5  14   6       11.38        0.01     33.58 o
   6  14   6      343.12      377.49     38.34 o
   7  14   6       80.40       71.83     34.02 o
   8  14   6       34.04       20.91     34.02 o
   9  14   6       14.90        0.02     36.92 o
  10  14   6       37.38       54.20     34.88 o
   0  15   6      332.66      424.64     26.47 o
   1  15   6      260.03      284.58     21.02 o
   2  15   6      104.44      118.59     21.06 o
   3  15   6       82.77       36.63     36.75 o
   4  15   6      276.53      272.22     35.76 o
   5  15   6      318.18      323.86     41.62 o
   6  15   6       82.08       29.70     36.32 o
   7  15   6       12.45        0.02     32.36 o
   8  15   6       24.72       27.50     34.06 o
   9  15   6        1.72       32.39     31.85 o
   0  16   6      305.78      325.16     28.42 o
   1  16   6       51.54       56.73     17.12 o
   2  16   6      687.01      675.94     44.49 o
   3  16   6       22.60       41.56     30.12 o
   4  16   6       14.80        0.01     31.11 o
   6  16   6        7.01        0.01     36.86 o
   7  16   6       75.68       89.29     35.73 o
   8  16   6        9.63       43.42     33.63 o
   0  17   6       42.88       75.40     31.43 o
   1  17   6       38.53       49.86     32.70 o
   2  17   6       29.11       33.51     30.39 o
   3  17   6      166.24      134.27     38.18 o
   4  17   6      137.01       97.85     40.12 o
   5  17   6        2.63        0.02     31.94 o
   6  17   6       15.05        0.02     36.77 o
   7  17   6       24.50        0.02     41.10 o
   0  18   6       19.59       30.66     31.73 o
   1  18   6      234.55      248.58     38.18 o
   2  18   6       38.36       37.50     33.44 o
   3  18   6      210.05      141.91     45.88 o
   4  18   6       18.45        0.02     35.00 o
   5  18   6        1.53       24.58     31.49 o
   6  18   6       11.23       22.99     35.51 o
   0  19   6       59.55       47.17     35.10 o
   1  19   6       13.00       57.31     30.71 o
   2  19   6       11.39        0.02     34.81 o
   3  19   6       23.55        0.02     35.86 o
   4  19   6        1.91       11.03     32.38 o
   5  19   6        3.20        0.02     37.17 o
   0  20   6       12.34        0.02     33.53 o
   1  20   6       64.90       31.55     38.61 o
   2  20   6       41.91       54.70     36.69 o
   3  20   6        6.94        0.02     38.69 o
   4  20   6        3.42        0.02     37.18 o
   1   0   7       24.42       22.49     13.79 o
   2   0   7     2567.32     2099.75     27.74 o
   3   0   7     1743.05     1615.63     27.28 o
   4   0   7     9064.39     9133.26     79.77 o
   5   0   7      526.47      490.22     19.60 o
   6   0   7      372.64      361.25     24.28 o
   7   0   7      790.47      833.28     38.99 o
   8   0   7      132.68      107.91     28.88 o
   9   0   7      306.39      236.07     39.06 o
  10   0   7        1.37       15.79     26.29 o
  11   0   7      182.17      193.88     35.53 o
  12   0   7      153.71      131.25     40.83 o
  13   0   7       23.87       66.32     35.76 o
   0   1   7      501.86      462.17      9.82 o
   1   1   7      597.15      588.30     15.14 o
   2   1   7     5627.78     5151.10     49.36 o
   3   1   7     1164.79      984.98     21.77 o
   4   1   7     1933.67     1830.59     32.73 o
   5   1   7     1029.06      987.02     26.01 o
   6   1   7       88.38       69.96     20.06 o
   7   1   7       99.66       79.84     26.42 o
   8   1   7      920.26      964.77     47.48 o
   9   1   7      155.36      115.42     32.19 o
  10   1   7       47.26        3.60     28.75 o
  11   1   7        5.42       13.01     30.39 o
  12   1   7       23.49       32.72     18.90 o
  13   1   7       10.29       59.38     32.13 o
   0   2   7     4739.36     5282.56     30.23 o
   1   2   7      837.00      854.11     18.10 o
   2   2   7      724.45      678.83     17.44 o
   3   2   7     2186.01     2409.85     34.05 o
   4   2   7     1243.54     1355.96     28.40 o
   5   2   7     2336.41     2207.87     37.09 o
   6   2   7       11.32        3.56     18.96 o
   7   2   7      404.78      430.76     21.48 o
   8   2   7      256.94      302.70     34.00 o
   9   2   7      371.65      410.49     26.63 o
  10   2   7      218.48      192.14     34.58 o
  11   2   7      153.33      150.55     40.36 o
  12   2   7       43.75       75.69     34.16 o
  13   2   7        9.92       34.45     31.46 o
   0   3   7      132.25      123.19      7.09 o
   1   3   7      163.56      162.65     10.01 o
   2   3   7       34.04        6.98     15.95 o
   3   3   7     4807.19     5364.55     57.85 o
   4   3   7      779.45      695.86     21.55 o
   5   3   7     1065.53     1043.18     27.84 o
   6   3   7      460.32      389.23     19.68 o
   7   3   7        0.92        0.01     22.46 o
   8   3   7      247.21      290.18     30.71 o
   9   3   7      370.51      392.54     24.34 o
  10   3   7       87.12       74.85     33.24 o
  11   3   7      130.74      173.17     21.66 o
  12   3   7       36.33       53.37     34.53 o
  13   3   7        0.31        0.02     36.64 o
   0   4   7      520.62      524.08     11.55 o
   1   4   7      227.69      230.44     13.56 o
   2   4   7     2010.25     2169.72     33.24 o
   3   4   7        1.02        0.01     16.24 o
   4   4   7     2102.58     2245.60     35.66 o
   5   4   7      336.64      322.92     17.73 o
   6   4   7      903.60      920.22     28.56 o
   7   4   7     1002.41     1028.34     43.56 o
   8   4   7      285.63      278.17     32.19 o
   9   4   7       44.73       18.65     28.01 o
  10   4   7      179.09      153.58     39.56 o
  11   4   7       27.49       71.55     17.83 o
  12   4   7       36.92       51.25     34.54 o
  13   4   7        7.24       36.25     32.17 o
   0   5   7       89.86       96.71      7.03 o
   1   5   7      911.66      883.95     20.87 o
   2   5   7      999.17     1047.90     24.79 o
   3   5   7     1318.46     1504.71     28.91 o
   4   5   7     1087.89     1226.43     27.21 o
   5   5   7      698.44      713.58     24.41 o
   6   5   7      191.04      188.38     24.94 o
   7   5   7      164.82      141.22     29.05 o
   8   5   7       98.65       90.78     26.65 o
   9   5   7       33.38       34.72     26.02 o
  10   5   7      476.84      478.51     45.63 o
  11   5   7       60.91       59.70     35.68 o
  12   5   7       14.69       12.30     33.75 o
   0   6   7      499.66      461.13     11.30 o
   1   6   7     1533.95     1523.38     26.90 o
   2   6   7     2331.17     2207.55     33.34 o
   3   6   7      352.30      405.67     16.94 o
   4   6   7       29.85       63.77     19.04 o
   5   6   7      235.67      233.19     15.76 o
   6   6   7       99.11      137.02     21.63 o
   7   6   7      109.85       85.80     27.15 o
   8   6   7       23.61        0.01     27.83 o
   9   6   7      103.16      119.35     17.35 o
  10   6   7        0.22        0.01     32.19 o
  11   6   7       28.97       14.81     33.58 o
  12   6   7        2.21        0.02     35.94 o
   0   7   7     1013.20     1000.50     16.50 o
   1   7   7      190.33      212.71     14.83 o
   2   7   7      186.82      236.43     13.33 o
   3   7   7       11.28        0.78     18.17 o
   4   7   7      164.64      151.70     13.62 o
   5   7   7      172.14      145.73     15.37 o
   6   7   7       45.56       43.05     13.10 o
   7   7   7      406.58      440.81     36.38 o
   8   7   7      343.76      397.23     23.83 o
   9   7   7      149.28      195.07     20.51 o
  10   7   7       92.26       60.84     35.77 o
  11   7   7       97.47      115.06     34.30 o
  12   7   7       12.68       23.63     31.82 o
   0   8   7       26.96       50.56     11.10 o
   1   8   7      877.65     1000.79     24.21 o
   2   8   7      431.17      367.01     17.45 o
   3   8   7     1286.35     1210.17     27.10 o
   4   8   7      466.64      492.61     22.29 o
   5   8   7      198.36      213.35     16.07 o
   6   8   7       22.35       32.21     20.17 o
   7   8   7      132.33      123.72     31.24 o
   8   8   7        5.61        0.01     27.94 o
   9   8   7      182.24      184.61     35.37 o
  10   8   7       44.25       28.88     34.47 o
  11   8   7       21.74       54.06     30.93 o
  12   8   7       21.85       41.35     36.80 o
   0   9   7     1108.79     1119.72     26.26 o
   1   9   7       45.94       66.15     11.30 o
   2   9   7      855.18      887.71     25.57 o
   3   9   7      188.17      162.62     15.99 o
   4   9   7      174.51      195.08     15.67 o
   5   9   7      249.39      271.11     17.38 o
   6   9   7       40.75       54.41     24.63 o
   7   9   7      177.11      169.27     32.34 o
   8   9   7        8.51        0.01     28.90 o
   9   9   7       13.16        6.18     28.44 o
  10   9   7       12.40       10.24     31.82 o
  11   9   7       41.13        0.02     39.04 o
   0  10   7      672.42      752.86     25.79 o
   1  10   7       76.22       75.39     11.87 o
   2  10   7       50.01        0.01     23.60 o
   3  10   7      186.10      185.43     14.96 o
   4  10   7      290.02      307.61     18.63 o
   5  10   7       52.81       24.99     26.11 o
   6  10   7      238.59      244.12     21.42 o
   7  10   7       88.57       98.88     28.75 o
   8  10   7       11.00       10.33     28.98 o
   9  10   7      206.47      154.00     40.36 o
  10  10   7       76.78       87.44     36.94 o
  11  10   7       25.10       25.54     21.70 o
   0  11   7      117.87      106.99     14.50 o
   1  11   7      132.97      113.33     13.77 o
   2  11   7        5.82        0.01     23.28 o
   3  11   7       17.07       25.04     22.79 o
   4  11   7      229.70      250.73     19.47 o
   5  11   7     1030.12     1010.06     33.27 o
   6  11   7       80.54       81.57     30.58 o
   7  11   7      212.89      252.62     34.47 o
   8  11   7       16.36        0.01     31.42 o
   9  11   7       96.16      124.48     34.23 o
  10  11   7        0.79        0.02     37.92 o
  11  11   7       54.51       46.32     41.10 o
   0  12   7      965.93      944.18     29.56 o
   1  12   7      505.01      515.02     22.42 o
   2  12   7      314.61      348.60     22.66 o
   3  12   7       14.30       23.03     25.25 o
   4  12   7      659.79      639.10     28.14 o
   5  12   7      245.55      235.43     21.08 o
   6  12   7       22.48        0.01     29.28 o
   7  12   7      223.51      128.44     39.61 o
   8  12   7       54.80       39.57     31.16 o
   9  12   7       98.72       92.40     33.60 o
  10  12   7       12.37       70.74     30.29 o
   0  13   7     1233.98     1327.31     35.44 o
   1  13   7      439.02      450.75     24.27 o
   2  13   7      191.56      173.58     22.58 o
   3  13   7      212.21      224.31     20.94 o
   4  13   7       95.77      135.58     18.67 o
   5  13   7      137.02       97.65     31.90 o
   6  13   7       12.31       49.00     30.58 o
   7  13   7       32.76       12.66     32.59 o
   8  13   7       46.09       42.89     18.47 o
   9  13   7       31.00        0.02     33.11 o
  10  13   7        0.84       28.91     34.08 o
   0  14   7      312.46      341.43     24.55 o
   1  14   7      541.07      531.61     26.54 o
   2  14   7        0.47        0.01     29.58 o
   3  14   7       51.37       72.00     27.68 o
   4  14   7      184.40      192.18     21.23 o
   5  14   7       94.42       88.65     31.36 o
   6  14   7       71.95       89.10     31.13 o
   7  14   7       55.03       97.64     34.18 o
   8  14   7       11.60        0.02     36.08 o
   9  14   7       10.90       26.71     30.43 o
   0  15   7     1484.28     1505.52     41.36 o
   1  15   7       23.28        0.01     32.29 o
   2  15   7      330.25      382.90     24.18 o
   3  15   7       16.83        2.78     30.06 o
   4  15   7       53.43       39.25     31.04 o
   5  15   7      134.73      197.10     34.27 o
   6  15   7        0.92        0.01     34.75 o
   7  15   7       91.17       24.65     38.56 o
   8  15   7       50.22       28.98     39.67 o
   9  15   7       31.94        0.02     41.14 o
   0  16   7       13.50        0.01     31.38 o
   1  16   7        1.99        0.01     30.14 o
   2  16   7       49.46       72.31     30.47 o
   3  16   7      146.40      112.79     35.67 o
   4  16   7       35.25       53.50     31.29 o
   6  16   7        3.43        2.61     31.99 o
   7  16   7       37.75       45.53     38.97 o
   8  16   7        6.85        0.02     40.79 o
   0  17   7      115.58      111.68     34.82 o
   1  17   7       16.72       15.76     30.41 o
   2  17   7       38.73        9.90     34.52 o
   3  17   7        4.80        0.02     32.70 o
   4  17   7       31.54       17.35     31.58 o
   5  17   7        8.13        6.12     33.22 o
   6  17   7       23.46       14.74     36.57 o
   7  17   7        4.77        0.02     36.40 o
   0  18   7       16.15       18.48     34.30 o
   1  18   7       60.57        0.01     35.38 o
   2  18   7       40.93       65.20     32.40 o
   3  18   7       33.18        0.02     35.78 o
   4  18   7        6.76       25.93     17.56 o
   5  18   7       24.85       24.12     35.52 o
   6  18   7       16.66        0.02     35.83 o
   0  19   7        2.56        0.02     31.51 o
   1  19   7        2.46       23.21     30.49 o
   2  19   7       27.72       32.61     17.85 o
   3  19   7       25.69        0.02     38.01 o
   4  19   7        7.02        8.42     32.95 o
   5  19   7       52.72        0.02     41.41 o
   0  20   7        8.69       29.36     33.74 o
   1  20   7        5.92       28.53     20.54 o
   2  20   7       94.19       58.50     43.78 o
   3  20   7       43.45        0.02     43.24 o
   0   0   8     4156.39     4092.32     28.41 o
   1   0   8      149.64      157.20      9.73 o
   2   0   8     4000.92     3778.48     44.10 o
   3   0   8       66.14       63.75      9.52 o
   4   0   8     1619.01     1667.00     31.34 o
   5   0   8      280.12      281.14     16.58 o
   6   0   8      322.45      289.17     17.18 o
   7   0   8      607.32      542.21     36.24 o
   8   0   8      118.02       93.23     33.05 o
   9   0   8        4.82       21.17     23.51 o
  10   0   8       13.76       48.78     27.51 o
  11   0   8      102.36      114.06     37.48 o
  12   0   8       35.22        0.02     37.38 o
  13   0   8        0.10       31.80     33.73 o
   0   1   8     1051.81     1000.92     14.36 o
   1   1   8      565.41      536.56     15.55 o
   2   1   8     1582.24     1456.94     25.89 o
   3   1   8     1829.99     1752.86     29.42 o
   4   1   8     2448.46     2331.77     39.09 o
   5   1   8     1038.49     1132.78     27.57 o
   6   1   8       30.80       10.69     20.65 o
   7   1   8      198.67      148.27     27.68 o
   8   1   8      174.26      177.44     32.93 o
   9   1   8      192.84      194.72     20.11 o
  10   1   8       57.58       37.07     32.15 o
  11   1   8       52.03      110.99     31.48 o
  12   1   8        2.45       31.55     30.56 o
  13   1   8       18.44        0.02     42.74 o
   0   2   8     2879.74     3113.65     25.31 o
   1   2   8      905.55      883.19     19.91 o
   2   2   8     1280.71     1254.74     24.25 o
   3   2   8      462.09      416.64     16.86 o
   4   2   8     1243.33     1226.09     29.39 o
   5   2   8      999.87     1102.56     28.63 o
   6   2   8      933.63      932.59     26.71 o
   7   2   8       24.58       24.96     21.29 o
   8   2   8      687.65      734.36     41.70 o
   9   2   8      245.14      288.64     33.82 o
  10   2   8       14.46       23.89     28.93 o
  11   2   8       78.93       65.48     36.96 o
  12   2   8       32.38        8.40     37.66 o
  13   2   8        4.47        6.20     34.08 o
   0   3   8      901.47      900.39     14.34 o
   1   3   8     3030.61     3272.46     40.25 o
   2   3   8     1288.28     1124.22     24.21 o
   3   3   8      520.40      502.85     17.10 o
   4   3   8     2653.18     2619.56     41.21 o
   5   3   8      846.94      783.26     23.79 o
   6   3   8       43.06       42.73     21.52 o
   7   3   8      399.30      432.10     33.82 o
   8   3   8      210.84      190.49     19.60 o
   9   3   8      213.08      187.35     35.96 o
  10   3   8       66.46       23.41     33.10 o
  11   3   8       41.68        8.48     32.62 o
  12   3   8      106.38      139.29     37.15 o
   0   4   8      513.14      505.58     12.23 o
   1   4   8      232.94      236.05     13.05 o
   2   4   8     2539.54     2736.86     38.70 o
   3   4   8       27.22       33.14      9.37 o
   4   4   8      356.43      472.53     18.23 o
   5   4   8      169.81      170.77     13.79 o
   6   4   8      863.16      903.35     29.44 o
   7   4   8      353.83      410.49     31.85 o
   8   4   8      153.18       96.21     31.55 o
   9   4   8      360.39      379.03     26.10 o
  10   4   8       87.01       68.28     34.64 o
  11   4   8       53.63       34.37     36.26 o
  12   4   8       14.95       57.16     32.59 o
   0   5   8     1215.31     1320.69     18.36 o
   1   5   8      851.48      726.72     20.15 o
   2   5   8      293.57      295.62     15.07 o
   3   5   8     1314.04     1503.30     29.61 o
   4   5   8      204.97      185.02     14.46 o
   5   5   8      612.79      579.97     22.30 o
   6   5   8     1160.72     1117.64     35.34 o
   7   5   8       62.84       21.02     26.45 o
   8   5   8       71.13       36.88     28.70 o
   9   5   8      423.53      456.67     43.48 o
  10   5   8      112.95       89.94     37.30 o
  11   5   8        7.78        0.01     35.93 o
  12   5   8       46.74       41.59     33.26 o
   0   6   8     1667.50     1893.80     22.27 o
   1   6   8     1803.96     1760.73     31.49 o
   2   6   8     1077.72     1147.61     26.14 o
   3   6   8      230.38      265.93     14.60 o
   4   6   8      410.51      370.50     18.63 o
   5   6   8      358.40      330.48     18.93 o
   6   6   8      149.45      138.44     15.06 o
   7   6   8       70.59       58.13     27.15 o
   8   6   8      303.75      303.55     39.16 o
   9   6   8      147.11      141.22     21.62 o
  10   6   8       60.18       60.83     33.83 o
  11   6   8       10.53        0.02     34.18 o
  12   6   8       12.27       15.76     33.92 o
   0   7   8       18.82       11.05     14.30 o
   1   7   8      223.30      219.75     13.96 o
   2   7   8      528.45      592.14     19.69 o
   3   7   8      296.64      284.52     16.44 o
   4   7   8      216.90      218.30     16.91 o
   5   7   8      367.10      358.90     21.40 o
   6   7   8      354.88      393.23     21.96 o
   7   7   8      173.42      191.16     18.78 o
   8   7   8      229.17      229.75     32.54 o
   9   7   8       26.10       46.71     28.46 o
  10   7   8       93.19      109.65     21.14 o
  11   7   8       23.67       65.73     31.38 o
  12   7   8        6.94       17.09     33.30 o
   0   8   8      157.83      156.59     13.06 o
   1   8   8      158.75      156.04     14.59 o
   2   8   8       55.35       18.09     19.75 o
   3   8   8      131.86      127.61     13.42 o
   4   8   8      363.41      326.03     19.01 o
   5   8   8        4.62        0.01     22.35 o
   6   8   8      134.12      168.52     17.70 o
   7   8   8      123.33       76.79     27.82 o
   8   8   8       57.57       79.84     26.80 o
   9   8   8      124.62      117.91     33.84 o
  10   8   8        8.03       60.59     17.47 o
  11   8   8        4.95        0.02     36.63 o
  12   8   8       23.07        0.02     41.16 o
   0   9   8      523.67      556.84     22.01 o
   1   9   8      362.96      335.99     17.63 o
   2   9   8      385.70      360.74     18.44 o
   3   9   8      185.83      190.12     19.02 o
   4   9   8      104.27       93.42     14.20 o
   5   9   8       37.87       26.77     22.37 o
   6   9   8       50.76       81.62     14.76 o
   7   9   8       17.59        2.65     26.97 o
   8   9   8      133.06       68.43     36.57 o
   9   9   8       17.18       15.86     31.52 o
  10   9   8       14.06        0.02     33.82 o
  11   9   8       15.76       26.32     20.90 o
   0  10   8      116.93      105.58     14.29 o
   1  10   8       51.48       57.46     12.66 o
   2  10   8      399.64      425.60     21.09 o
   3  10   8      138.02      168.72     15.59 o
   4  10   8      103.58      113.92     16.33 o
   5  10   8       39.37       48.75     14.43 o
   6  10   8      167.67      150.82     19.49 o
   7  10   8       63.03       45.82     30.71 o
   8  10   8      238.85      264.05     37.08 o
   9  10   8       24.39       53.50     30.63 o
  10  10   8        7.94       19.89     32.75 o
  11  10   8       12.51        0.02     37.71 o
   0  11   8       12.58        0.01     25.39 o
   1  11   8       64.79        0.01     26.90 o
   2  11   8      504.59      573.55     23.84 o
   3  11   8       40.32        0.01     26.78 o
   4  11   8      650.03      600.77     27.13 o
   5  11   8      478.55      586.46     25.60 o
   6  11   8       95.96      107.89     31.20 o
   7  11   8      206.15      157.33     39.28 o
   8  11   8       21.88       32.48     31.40 o
   9  11   8       25.42       42.82     32.38 o
  10  11   8       24.68       18.79     35.88 o
  11  11   8       12.08       11.31     37.49 o
   0  12   8     1451.82     1540.87     37.68 o
   1  12   8       10.00       76.83     24.74 o
   2  12   8      312.63      306.70     21.20 o
   3  12   8      328.81      342.63     22.01 o
   4  12   8       69.12       89.69     30.08 o
   5  12   8       42.92       15.92     29.70 o
   6  12   8       16.59        0.01     33.60 o
   7  12   8       13.66       28.58     28.77 o
   8  12   8       15.07        2.49     32.12 o
   9  12   8       17.86       10.71     32.94 o
  10  12   8       12.11       21.49     36.18 o
   0  13   8       83.62       42.94     30.89 o
   1  13   8      610.63      621.06     28.72 o
   2  13   8      361.79      342.24     22.92 o
   3  13   8      189.41      196.20     19.56 o
   4  13   8      183.25      164.27     20.11 o
   5  13   8       13.49        0.01     30.34 o
   6  13   8      240.31      292.02     39.31 o
   7  13   8       53.80       43.61     20.71 o
   8  13   8       23.08       20.83     30.74 o
   9  13   8        5.36       17.71     32.53 o
  10  13   8        1.34        0.02     35.38 o
   0  14   8      374.18      377.53     23.38 o
   1  14   8      258.24      229.27     22.69 o
   2  14   8      549.44      492.35     26.48 o
   3  14   8        7.86        0.01     28.85 o
   4  14   8      142.49      137.60     31.37 o
   5  14   8       59.65       80.99     20.14 o
   6  14   8      182.96      208.50     35.34 o
   7  14   8      111.99      103.52     35.07 o
   8  14   8       42.36       23.66     38.57 o
   9  14   8       42.28       85.78     34.98 o
   0  15   8       37.00       47.83     16.84 o
   1  15   8      511.01      464.06     27.80 o
   2  15   8      460.01      449.65     26.73 o
   3  15   8       94.43      125.50     33.52 o
   4  15   8        4.07        0.01     33.01 o
   5  15   8      174.56      220.67     39.43 o
   6  15   8       91.54      128.78     33.91 o
   7  15   8        3.82        4.51     33.54 o
   8  15   8       42.20       70.70     31.16 o
   0  16   8       72.17       49.11     21.08 o
   1  16   8      236.52      239.79     24.17 o
   2  16   8       81.14       62.58     36.92 o
   3  16   8       28.29       33.00     32.41 o
   4  16   8        1.79        9.55     30.32 o
   6  16   8       43.69        8.90     35.61 o
   7  16   8       17.79        0.02     36.81 o
   8  16   8        2.74        0.02     34.60 o
   0  17   8       21.70        8.47     30.50 o
   1  17   8       54.79       62.27     19.53 o
   2  17   8       48.73       25.02     34.28 o
   3  17   8       18.02        0.01     37.05 o
   4  17   8       20.46       34.71     32.58 o
   5  17   8       20.90        0.02     38.21 o
   6  17   8        2.15       17.89     31.64 o
   7  17   8        7.47        0.02     35.25 o
   0  18   8       37.21        0.83     32.83 o
   1  18   8       10.24        5.76     32.29 o
   2  18   8       33.58       70.12     32.26 o
   3  18   8      188.54      215.49     41.17 o
   4  18   8       18.54       61.92     22.09 o
   5  18   8       26.26        7.59     35.70 o
   6  18   8        3.10        0.02     36.41 o
   0  19   8        3.20        0.02     34.12 o
   1  19   8       32.21       21.98     34.68 o
   2  19   8       42.76      105.04     33.05 o
   3  19   8        2.00        0.02     34.63 o
   4  19   8       66.45      109.32     23.21 o
   0  20   8       31.27       18.74     36.53 o
   1  20   8        2.43       24.38     32.43 o
   2  20   8       11.34        0.02     35.26 o
   1   0   9     1668.32     1659.21     27.39 o
   2   0   9        6.26        2.89     16.84 o
   3   0   9     5006.98     4897.24     51.47 o
   4   0   9      665.92      606.89     21.06 o
   5   0   9       63.77       60.20     20.21 o
   6   0   9        6.69        6.38     20.35 o
   7   0   9       41.74       24.76     26.54 o
   8   0   9      148.26      106.54     30.67 o
   9   0   9      156.31      114.61     34.16 o
  10   0   9       24.06       43.79     17.47 o
  11   0   9       97.48       95.09     38.03 o
  12   0   9        3.68        2.85     34.55 o
   0   1   9      547.63      567.64     12.00 o
   1   1   9     2680.85     2795.11     36.43 o
   2   1   9      791.18      727.20     22.48 o
   3   1   9       86.41       65.26     10.88 o
   4   1   9      930.42      795.12     23.57 o
   5   1   9      195.77      186.22     16.04 o
   6   1   9      289.61      296.37     18.26 o
   7   1   9      100.13       62.39     27.18 o
   8   1   9      509.15      431.59     44.37 o
   9   1   9        9.42       22.01     25.01 o
  10   1   9      111.76      131.62     33.46 o
  11   1   9       46.38       90.23     18.36 o
  12   1   9       23.16        0.02     34.86 o
   0   2   9       92.51       76.79      9.03 o
   1   2   9      780.40      733.24     19.28 o
   2   2   9     2781.78     2968.00     38.78 o
   3   2   9       12.25       18.16     17.08 o
   4   2   9     1380.92     1304.41     27.86 o
   5   2   9      851.21      773.06     24.16 o
   6   2   9       76.53       30.38     25.00 o
   7   2   9      428.54      440.09     21.88 o
   8   2   9       70.11       55.71     28.05 o
   9   2   9        3.60        0.01     27.28 o
  10   2   9       90.85       71.68     35.34 o
  11   2   9        9.78       32.81     30.76 o
  12   2   9       12.43       51.67     31.79 o
   0   3   9       20.98       10.18     11.94 o
   1   3   9     3729.48     3862.96     49.30 o
   2   3   9      959.57      956.42     23.78 o
   3   3   9      866.10      928.59     24.78 o
   4   3   9      145.34      150.55     12.57 o
   5   3   9     1206.52     1219.83     32.34 o
   6   3   9      107.92       84.70     24.15 o
   7   3   9      414.17      393.43     22.14 o
   8   3   9      538.63      573.40     39.17 o
   9   3   9       32.33       47.66     28.80 o
  10   3   9        1.61        4.68     28.06 o
  11   3   9        2.43        0.02     31.52 o
  12   3   9       30.42        0.02     38.16 o
   0   4   9     1007.86     1013.62     16.68 o
   1   4   9      828.18      906.79     22.78 o
   2   4   9     1164.30     1185.42     24.75 o
   3   4   9      497.15      553.16     19.37 o
   4   4   9       91.28       87.09     10.99 o
   5   4   9      216.86      214.49     15.20 o
   6   4   9       92.65       86.29     26.48 o
   7   4   9      607.85      553.49     40.06 o
   8   4   9      494.74      515.46     45.81 o
   9   4   9      441.58      497.22     40.60 o
  10   4   9       99.80       81.51     35.33 o
  11   4   9       28.93       65.37     31.90 o
  12   4   9       32.49        0.02     37.43 o
   0   5   9        9.93        0.01     13.23 o
   1   5   9      661.60      725.71     20.66 o
   2   5   9      185.91      185.93     13.55 o
   3   5   9      310.73      267.26     15.68 o
   4   5   9     1010.21     1088.91     28.12 o
   5   5   9        7.99        4.84     19.37 o
   6   5   9        0.67        0.01     21.82 o
   7   5   9       48.69        0.01     28.52 o
   8   5   9      164.47       79.30     35.09 o
   9   5   9       23.42       23.98     30.35 o
  10   5   9       27.84        0.01     34.47 o
  11   5   9       11.03        1.80     31.90 o
  12   5   9        1.58        0.02     40.10 o
   0   6   9      751.92      759.52     15.75 o
   1   6   9        2.76        0.01     18.16 o
   2   6   9      951.37      943.44     24.93 o
   3   6   9      699.96      703.14     23.06 o
   4   6   9      214.17      231.26     15.78 o
   5   6   9      337.13      325.79     20.04 o
   6   6   9      481.99      542.55     24.51 o
   7   6   9      108.89       46.56     31.75 o
   8   6   9       22.77        0.01     28.73 o
   9   6   9      272.60      223.42     39.12 o
  10   6   9       51.85       18.97     33.72 o
  11   6   9       22.09       10.99     32.28 o
  12   6   9        1.18        0.02     40.64 o
   0   7   9       17.74       28.54     13.99 o
   1   7   9     1965.21     2061.53     37.27 o
   2   7   9      448.22      448.74     18.45 o
   3   7   9      656.69      729.52     23.60 o
   4   7   9      715.57      654.79     23.70 o
   5   7   9      314.71      346.01     20.14 o
   6   7   9       97.02      112.26     15.51 o
   7   7   9      136.85      112.95     31.46 o
   8   7   9      236.82      179.30     33.34 o
   9   7   9       56.17       36.75     32.37 o
  10   7   9       10.12        0.02     33.03 o
  11   7   9       21.59        0.93     34.81 o
  12   7   9       28.00       52.48     35.51 o
   0   8   9        0.42        0.01     19.39 o
   1   8   9      154.36      171.58     14.75 o
   2   8   9      938.60      928.15     26.41 o
   3   8   9      429.44      460.86     20.90 o
   4   8   9      264.32      280.83     18.34 o
   5   8   9      123.84      125.56     16.05 o
   6   8   9      254.07      249.91     21.82 o
   7   8   9       18.72        5.94     26.12 o
   8   8   9       99.10       85.53     34.60 o
   9   8   9       42.74       48.17     31.20 o
  10   8   9       96.51      114.85     37.64 o
  11   8   9       16.41        0.02     38.77 o
   0   9   9      125.80      116.14     14.60 o
   1   9   9     1311.88     1411.49     33.74 o
   2   9   9      872.13      794.48     27.15 o
   3   9   9      160.96      164.43     17.04 o
   4   9   9       15.81       11.31     22.79 o
   5   9   9       57.31        7.58     27.75 o
   6   9   9       32.29       54.84     16.43 o
   7   9   9       16.24        0.01     28.91 o
   8   9   9       15.94       13.48     14.89 o
   9   9   9       98.02       59.62     36.19 o
  10   9   9        3.02        0.02     34.85 o
  11   9   9       30.47       55.32     35.01 o
   0  10   9      167.27      172.76     16.69 o
   1  10   9      107.93      106.05     15.22 o
   2  10   9      744.96      742.10     27.73 o
   3  10   9      978.41      987.02     31.45 o
   4  10   9      138.75      123.97     18.40 o
   5  10   9      132.12       99.67     30.59 o
   6  10   9      189.16      205.00     22.65 o
   7  10   9       24.23        0.01     30.94 o
   8  10   9        6.03        3.13     29.44 o
   9  10   9       44.03        0.01     37.27 o
  10  10   9       23.06       57.55     35.97 o
  11  10   9      115.70        0.02     48.39 o
   0  11   9       16.47        0.01     26.89 o
   1  11   9      324.76      342.52     20.99 o
   2  11   9      659.86      654.70     26.83 o
   3  11   9       30.64       18.77     25.71 o
   4  11   9      653.38      665.81     29.83 o
   5  11   9       13.61        0.01     28.59 o
   6  11   9      116.49      107.43     18.38 o
   7  11   9       31.20        0.01     31.21 o
   8  11   9      148.73      143.65     36.01 o
   9  11   9       16.50        0.02     33.38 o
  10  11   9       28.86       37.49     33.42 o
   0  12   9      137.12      157.25     17.51 o
   1  12   9     1714.55     1773.74     40.97 o
   2  12   9      107.66      134.88     18.21 o
   3  12   9      199.44      200.25     20.23 o
   4  12   9        7.16        1.93     27.30 o
   5  12   9      403.53      373.44     25.00 o
   6  12   9      129.34      114.48     18.82 o
   7  12   9      125.78      121.87     33.54 o
   8  12   9       37.78       29.83     34.36 o
   9  12   9       12.86        0.02     32.50 o
  10  12   9        7.01       16.00     36.56 o
   0  13   9      993.50     1124.78     35.14 o
   1  13   9     1427.78     1468.36     38.88 o
   2  13   9       49.08       20.59     31.34 o
   3  13   9      150.36      168.71     18.41 o
   4  13   9       89.07       74.50     19.53 o
   5  13   9      138.40      145.44     20.14 o
   6  13   9      103.22      100.17     33.30 o
   7  13   9       19.59        0.01     35.37 o
   8  13   9        0.82        8.03     30.61 o
   9  13   9       23.43       20.06     36.51 o
   0  14   9        0.09       27.20     31.00 o
   1  14   9       52.90       66.07     18.43 o
   2  14   9      399.75      436.06     28.93 o
   3  14   9       48.37       51.07     17.96 o
   4  14   9        8.67        0.01     30.62 o
   5  14   9       52.34       13.88     31.79 o
   6  14   9        1.24        0.01     35.57 o
   7  14   9       80.59       28.13     37.94 o
   8  14   9       20.52       48.54     32.63 o
   9  14   9        3.48       38.92     33.38 o
   0  15   9      396.96      424.86     29.56 o
   1  15   9      216.39      235.61     22.14 o
   2  15   9       58.61       68.50     17.37 o
   3  15   9       46.24       57.76     31.05 o
   4  15   9       43.30       27.76     31.38 o
   5  15   9       59.47       65.01     20.60 o
   6  15   9        8.97       15.57     33.37 o
   7  15   9       31.39       72.13     33.45 o
   8  15   9        4.17       61.65     31.30 o
   0  16   9       29.09        0.01     34.77 o
   1  16   9        2.54        0.01     29.90 o
   2  16   9      100.11      106.01     21.34 o
   3  16   9       29.16       44.96     18.75 o
   4  16   9        5.19       34.39     28.86 o
   6  16   9       21.81        0.02     37.85 o
   7  16   9       11.56       33.09     32.92 o
   0  17   9        0.42       27.73     29.48 o
   1  17   9       39.53        0.01     34.63 o
   2  17   9       24.56        0.02     33.76 o
   3  17   9       69.94        7.57     38.92 o
   4  17   9       36.80       62.61     32.44 o
   6  17   9       19.17        0.02     39.51 o
   0  18   9        3.24        0.02     33.99 o
   1  18   9       16.95        0.02     32.05 o
   2  18   9       17.52       54.00     31.53 o
   3  18   9       18.24       31.33     35.07 o
   4  18   9       10.44       10.15     34.78 o
   5  18   9       18.15       22.33     36.75 o
   0  19   9        6.83        0.02     36.31 o
   1  19   9       15.05       14.41     32.56 o
   2  19   9        3.52        0.02     38.39 o
   3  19   9        2.96        9.51     35.85 o
   4  19   9        1.54        0.02     37.65 o
   0  20   9       11.69        0.96     36.03 o
   0   0  10       75.74       79.53      6.98 o
   1   0  10      146.46      122.86     11.19 o
   2   0  10      373.26      300.43     14.97 o
   3   0  10       20.43       12.94     15.90 o
   4   0  10      117.41      147.34     14.34 o
   5   0  10       12.28       18.47     10.51 o
   6   0  10      854.13      969.79     30.60 o
   7   0  10      158.27      192.34     17.61 o
   8   0  10      118.31       97.80     31.93 o
   9   0  10      254.83      179.14     39.74 o
  10   0  10      146.70      137.48     38.42 o
  11   0  10        0.03        0.02     29.40 o
  12   0  10       59.62       71.29     34.43 o
   0   1  10      389.03      393.53     11.57 o
   1   1  10     2046.38     2106.22     33.00 o
   2   1  10     2946.14     2936.69     40.49 o
   3   1  10      347.27      258.62     14.11 o
   4   1  10      175.37      166.20     13.55 o
   5   1  10       53.95       79.54     12.55 o
   6   1  10     1439.58     1233.67     35.06 o
   7   1  10      237.53      255.04     19.39 o
   8   1  10       85.70       99.32     27.57 o
   9   1  10       75.36       62.23     30.83 o
  10   1  10        0.70       31.68     27.21 o
  11   1  10       10.50        0.02     33.56 o
  12   1  10        5.49       14.67     33.67 o
   0   2  10        0.01        0.01     12.07 o
   1   2  10     1237.54     1311.33     27.13 o
   2   2  10     1842.64     1819.12     31.85 o
   3   2  10      211.78      191.43     13.55 o
   4   2  10        4.81        4.30     19.20 o
   5   2  10       87.44       93.99     14.18 o
   6   2  10     1573.25     1478.85     38.22 o
   7   2  10      224.36      208.95     19.54 o
   8   2  10      659.63      663.26     47.64 o
   9   2  10      233.89      249.21     23.63 o
  10   2  10       61.88       40.68     34.03 o
  11   2  10        8.75        2.68     33.48 o
  12   2  10       82.71      104.25     37.91 o
   0   3  10     1285.24     1483.42     20.44 o
   1   3  10     1165.94     1228.51     25.81 o
   2   3  10      503.37      500.35     19.11 o
   3   3  10      243.45      243.60     15.00 o
   4   3  10       51.57        5.72     21.07 o
   5   3  10      937.96      831.64     27.59 o
   6   3  10       84.63       78.73     15.61 o
   7   3  10     1680.67     1842.24     42.45 o
   8   3  10      254.23      272.21     34.93 o
   9   3  10      131.98      124.52     33.06 o
  10   3  10       24.60       24.99     30.92 o
  11   3  10       81.41       97.04     36.03 o
  12   3  10        4.27        0.02     39.73 o
   0   4  10      581.01      581.96     13.63 o
   1   4  10      113.40      105.73     12.90 o
   2   4  10      329.07      315.89     16.12 o
   3   4  10      904.90      885.54     25.79 o
   4   4  10      588.16      636.79     23.65 o
   5   4  10        2.24        0.01     21.40 o
   6   4  10     1434.64     1410.34     35.52 o
   7   4  10      318.82      256.08     35.03 o
   8   4  10       53.09       63.02     18.45 o
   9   4  10      221.27      208.54     39.35 o
  10   4  10        7.43        0.02     32.08 o
  11   4  10       49.11       85.97     20.81 o
  12   4  10        7.13        0.02     35.78 o
   0   5  10      184.27      216.94     10.43 o
   1   5  10        4.44        7.45     17.40 o
   2   5  10      330.77      356.20     16.87 o
   3   5  10      224.68      230.90     16.33 o
   4   5  10       15.13       15.97     21.08 o
   5   5  10      425.44      432.61     22.11 o
   6   5  10      666.82      739.79     30.94 o
   7   5  10      268.78      264.38     21.34 o
   8   5  10      134.67       96.42     33.66 o
   9   5  10       62.26      105.56     29.40 o
  10   5  10       51.62       43.31     34.05 o
  11   5  10       24.48        0.02     33.84 o
  12   5  10       21.24        0.02     39.78 o
   0   6  10     2973.43     3530.07     32.40 o
   1   6  10       64.05       74.08     11.62 o
   2   6  10      918.96     1025.24     28.41 o
   3   6  10       40.17       39.57     21.46 o
   4   6  10       63.31       63.19     13.96 o
   5   6  10      354.56      310.42     20.28 o
   6   6  10       68.89       26.86     25.09 o
   7   6  10       79.31       81.36     29.62 o
   8   6  10      157.63      113.76     34.47 o
   9   6  10       52.10       55.56     31.46 o
  10   6  10        0.83        0.02     31.83 o
  11   6  10       12.53        0.02     35.27 o
   0   7  10       41.73       28.80     16.89 o
   1   7  10      485.96      581.08     22.95 o
   2   7  10      903.30      893.37     26.12 o
   3   7  10      667.20      662.14     23.11 o
   4   7  10      255.36      261.51     17.90 o
   5   7  10       87.81       99.15     15.27 o
   6   7  10       42.04       36.97     24.63 o
   7   7  10      178.57      179.25     19.95 o
   8   7  10       35.50       29.84     29.39 o
   9   7  10      171.07      198.90     37.43 o
  10   7  10        4.12        0.02     31.82 o
  11   7  10        1.17        0.02     33.57 o
   0   8  10        4.18        0.01     21.07 o
   1   8  10      133.83      124.83     14.67 o
   2   8  10      497.75      470.28     23.91 o
   3   8  10      253.70      235.50     17.29 o
   4   8  10      139.89      120.75     15.51 o
   5   8  10       44.11       59.02     14.06 o
   6   8  10       22.36       36.64     22.93 o
   7   8  10        1.46        0.01     28.31 o
   8   8  10       46.97       54.89     30.67 o
   9   8  10        9.46        0.01     33.75 o
  10   8  10       23.93        0.90     34.38 o
  11   8  10        6.80       15.80     33.58 o
   0   9  10      161.21      154.68     16.58 o
   1   9  10        1.61        1.98     21.78 o
   2   9  10      350.06      346.64     20.10 o
   3   9  10      443.16      445.93     27.15 o
   4   9  10       69.65       51.10     14.78 o
   5   9  10      118.45      108.88     16.93 o
   6   9  10       56.68       55.43     27.95 o
   7   9  10       86.67       53.61     31.69 o
   8   9  10       51.24        0.01     34.17 o
   9   9  10       16.73       21.92     32.94 o
  10   9  10       27.07        8.32     36.94 o
  11   9  10       31.06        0.02     41.37 o
   0  10  10     1041.33     1112.96     32.82 o
   1  10  10      592.17      639.57     25.90 o
   2  10  10      429.49      465.59     25.27 o
   3  10  10      124.67       86.51     17.81 o
   4  10  10      170.08      192.76     19.47 o
   5  10  10      110.62      109.93     18.52 o
   6  10  10       37.79       52.22     17.86 o
   7  10  10       80.18       57.42     33.57 o
   8  10  10       67.53       51.00     32.31 o
   9  10  10       12.95        0.02     34.17 o
  10  10  10       94.29        5.73     41.23 o
   0  11  10       84.88       91.60     17.90 o
   1  11  10      692.60      722.48     27.90 o
   2  11  10      447.10      457.26     24.16 o
   3  11  10       71.25       38.15     29.77 o
   4  11  10      328.87      389.66     24.15 o
   5  11  10       49.91       42.01     28.52 o
   6  11  10       43.26       39.19     31.00 o
   7  11  10      134.31       84.95     36.46 o
   8  11  10       40.03        6.74     36.72 o
   9  11  10        1.00        0.02     33.27 o
  10  11  10       12.87       46.41     33.58 o
   0  12  10      365.46      451.66     27.39 o
   1  12  10      180.67      149.71     21.32 o
   2  12  10       64.02       67.91     17.11 o
   3  12  10      122.12      125.81     17.38 o
   4  12  10       37.39        0.01     30.32 o
   5  12  10      104.31      140.82     19.60 o
   6  12  10      183.43      162.52     36.46 o
   7  12  10      110.00      123.49     34.04 o
   8  12  10       37.18       81.72     33.04 o
   9  12  10       15.80       41.79     19.53 o
   0  13  10      387.68      433.07     26.31 o
   1  13  10      128.99      116.16     18.97 o
   2  13  10      189.04      168.99     22.60 o
   3  13  10       38.93       55.44     30.93 o
   4  13  10      255.80      268.87     23.76 o
   5  13  10       53.01       33.22     29.66 o
   6  13  10       10.83        0.01     32.73 o
   7  13  10       92.44      115.64     38.83 o
   8  13  10       27.11        0.02     36.58 o
   9  13  10       22.52       16.68     37.83 o
   0  14  10     1054.14     1061.01     38.28 o
   1  14  10       64.31       20.33     33.20 o
   2  14  10      435.45      519.18     28.63 o
   3  14  10      313.48      351.60     25.14 o
   4  14  10       61.45       74.43     32.50 o
   5  14  10       84.10      121.27     31.22 o
   6  14  10       84.97       47.37     37.60 o
   7  14  10       14.53        0.02     37.34 o
   8  14  10       15.70        3.83     33.71 o
   0  15  10      654.40      656.56     35.19 o
   1  15  10      153.85      114.10     34.77 o
   2  15  10      135.09      184.66     21.58 o
   3  15  10       33.05       42.15     30.23 o
   4  15  10        0.29        0.01     33.85 o
   5  15  10       88.00       76.75     34.89 o
   6  15  10      105.18      114.98     36.95 o
   7  15  10       43.98       40.89     37.72 o
   8  15  10        7.54        0.02     38.80 o
   0  16  10        4.55        0.01     32.67 o
   1  16  10      114.53       76.95     21.32 o
   2  16  10       38.05        1.57     35.97 o
   3  16  10       55.17       62.86     34.51 o
   4  16  10       24.68       35.47     33.49 o
   6  16  10       23.51        0.94     34.54 o
   7  16  10        0.11        0.02     37.43 o
   0  17  10        5.60        0.02     30.67 o
   1  17  10        9.88        0.02     32.87 o
   2  17  10       27.48        0.01     36.95 o
   3  17  10       41.76       45.09     34.48 o
   4  17  10       44.13       47.43     34.92 o
   6  17  10        5.05        0.02     38.57 o
   0  18  10      109.07       56.60     37.00 o
   1  18  10        2.70        0.02     34.29 o
   2  18  10       41.39       39.69     35.66 o
   3  18  10      186.48      218.15     45.07 o
   4  18  10       24.78       32.23     36.02 o
   0  19  10        3.42       15.74     33.47 o
   1  19  10       32.33       49.98     36.83 o
   2  19  10       53.83       57.15     39.09 o
   3  19  10        5.85       47.84     36.91 o
   1   0  11      120.30      142.01     13.09 o
   2   0  11       56.53       48.58      9.74 o
   3   0  11      310.50      309.02     17.09 o
   4   0  11        4.67       14.62     17.53 o
   5   0  11      173.20      155.00     16.30 o
   6   0  11      565.37      560.65     26.01 o
   7   0  11       33.16        1.83     28.00 o
   8   0  11       66.84       70.56     27.93 o
   9   0  11       17.88       13.39     30.10 o
  10   0  11        0.02        4.09     29.50 o
  11   0  11        1.73        0.02     32.64 o
  12   0  11       14.62        0.02     35.63 o
   0   1  11      410.60      421.69     12.19 o
   1   1  11      534.88      497.52     18.34 o
   2   1  11      272.72      244.32     14.17 o
   3   1  11      535.94      472.18     19.23 o
   4   1  11      435.29      394.52     19.42 o
   5   1  11      600.84      573.80     25.67 o
   6   1  11      402.97      342.99     24.56 o
   7   1  11      297.88      281.59     23.26 o
   8   1  11      131.35      127.84     32.31 o
   9   1  11       75.35       43.97     30.81 o
  10   1  11       54.01       56.69     33.16 o
  11   1  11       57.85       82.10     18.99 o
  12   1  11        7.61        0.02     32.34 o
   0   2  11      453.66      441.72     13.30 o
   1   2  11      384.68      426.67     19.05 o
   2   2  11       89.12      103.08     11.94 o
   3   2  11      192.31      167.14     15.45 o
   4   2  11       49.10       54.17     12.72 o
   5   2  11      667.26      693.85     27.40 o
   6   2  11      131.04      142.86     18.12 o
   7   2  11      741.11      875.69     45.03 o
   8   2  11      281.09      315.71     38.68 o
   9   2  11       25.26        0.01     33.31 o
  10   2  11      102.12      108.39     36.07 o
  11   2  11       23.21       56.11     32.67 o
  12   2  11        1.10        0.02     37.94 o
   0   3  11      139.88      143.44      9.22 o
   1   3  11      142.72      145.68     12.67 o
   2   3  11      433.72      463.00     19.77 o
   3   3  11     1111.29      961.23     26.07 o
   4   3  11       22.37       19.90     20.50 o
   5   3  11     2808.10     2687.47     47.14 o
   6   3  11       24.15       27.86     26.73 o
   7   3  11      134.00      121.45     33.68 o
   8   3  11      575.75      580.01     45.53 o
   9   3  11       62.83       72.81     19.39 o
  10   3  11       25.73       64.64     19.03 o
  11   3  11       87.33       27.84     39.03 o
  12   3  11       30.48       43.88     34.19 o
   0   4  11      118.44      121.50      8.85 o
   1   4  11       20.86        0.01     19.10 o
   2   4  11      429.65      462.66     18.72 o
   3   4  11      255.61      281.33     16.07 o
   4   4  11      161.57      188.08     15.45 o
   5   4  11       54.88       54.97     16.37 o
   6   4  11     1014.44      940.77     33.07 o
   7   4  11     1230.67     1260.57     39.77 o
   8   4  11      472.55      464.16     45.64 o
   9   4  11       76.31       90.78     31.79 o
  10   4  11      107.04       83.91     36.64 o
  11   4  11       22.80      102.42     27.06 o
   0   5  11        5.48       20.73     14.07 o
   1   5  11     1022.68     1047.70     26.11 o
   2   5  11      557.06      589.95     22.87 o
   3   5  11       28.47       19.48     10.99 o
   4   5  11     1032.48     1019.88     29.97 o
   5   5  11      502.39      499.41     25.26 o
   6   5  11      440.96      459.59     24.47 o
   7   5  11        4.48       11.10     28.51 o
   8   5  11      151.05      188.39     36.67 o
   9   5  11      117.99      110.74     21.59 o
  10   5  11       20.31       11.21     30.03 o
  11   5  11       69.54       26.71     41.45 o
   0   6  11      232.07      265.28     12.61 o
   1   6  11      464.24      397.86     19.70 o
   2   6  11      104.81      110.45     13.74 o
   3   6  11      973.10      930.02     29.62 o
   4   6  11       41.20       40.17     23.49 o
   5   6  11       38.13        0.01     26.27 o
   6   6  11      153.28      175.76     17.71 o
   7   6  11      184.44      165.67     21.54 o
   8   6  11       35.40       64.52     18.47 o
   9   6  11      132.95      124.18     35.96 o
  10   6  11       48.15       68.67     32.56 o
  11   6  11        7.58        0.02     40.46 o
   0   7  11      331.90      388.20     13.86 o
   1   7  11      988.10     1037.27     27.94 o
   2   7  11      590.83      605.13     23.73 o
   3   7  11      223.93      208.67     17.45 o
   4   7  11       84.24       85.95     16.24 o
   5   7  11      133.68      162.20     17.42 o
   6   7  11       39.78       17.20     29.37 o
   7   7  11       23.02       37.40     25.67 o
   8   7  11       16.10        0.01     29.85 o
   9   7  11       11.82       39.45     28.68 o
  10   7  11        8.44        0.02     32.60 o
  11   7  11       17.81       25.81     33.89 o
   0   8  11      149.74      163.53     15.68 o
   1   8  11      134.81      162.92     14.74 o
   2   8  11     2237.53     2419.41     45.99 o
   3   8  11      583.48      485.64     25.11 o
   4   8  11      148.47      213.21     19.45 o
   5   8  11      203.72      171.43     19.51 o
   6   8  11      221.86      224.47     19.84 o
   7   8  11       22.77        0.01     29.35 o
   8   8  11       83.20       64.11     34.46 o
   9   8  11       79.59       25.37     34.66 o
  10   8  11       36.90        0.02     38.26 o
  11   8  11       47.26       36.59     38.66 o
   0   9  11       70.99       64.70     14.85 o
   1   9  11      449.90      502.74     24.22 o
   2   9  11      451.95      411.90     21.68 o
   3   9  11      584.91      616.13     28.21 o
   4   9  11       85.87       96.35     17.49 o
   5   9  11       85.64       65.54     16.45 o
   6   9  11      168.25      209.21     21.44 o
   7   9  11      273.71      269.56     37.39 o
   8   9  11       33.32        0.01     32.82 o
   9   9  11       60.67       37.51     37.45 o
  10   9  11       93.64      123.82     41.19 o
   0  10  11       10.57       17.57     26.58 o
   1  10  11      299.01      295.85     21.45 o
   2  10  11     1914.83     1935.65     45.04 o
   3  10  11      562.35      514.25     26.07 o
   4  10  11      374.25      318.01     23.14 o
   5  10  11      159.59      129.91     33.67 o
   6  10  11      230.05      217.38     22.03 o
   7  10  11       60.00       86.42     19.71 o
   8  10  11        8.00        0.02     32.26 o
   9  10  11       91.43       82.09     36.66 o
  10  10  11       10.51       24.59     33.14 o
   0  11  11       81.31      104.99     18.02 o
   1  11  11      170.17      144.38     19.44 o
   2  11  11      176.48      167.67     22.16 o
   3  11  11      232.51      223.51     22.37 o
   4  11  11        7.48        0.01     29.97 o
   5  11  11       63.07       80.87     17.73 o
   6  11  11       89.90       41.55     36.50 o
   7  11  11        0.42        8.16     30.76 o
   8  11  11        7.20        0.02     33.91 o
   9  11  11       10.16       20.57     33.48 o
  10  11  11        4.20        0.02     37.09 o
   0  12  11      187.11      163.91     23.46 o
   1  12  11      212.77      272.53     22.86 o
   2  12  11      177.70      147.01     20.09 o
   3  12  11      354.78      338.25     26.76 o
   4  12  11       55.31       52.43     30.51 o
   5  12  11      181.43      154.65     22.31 o
   6  12  11       21.50       38.83     29.96 o
   7  12  11       58.69        0.01     36.81 o
   8  12  11       13.60        0.02     35.33 o
   9  12  11       23.92       28.15     35.65 o
   0  13  11      144.37      149.22     20.33 o
   1  13  11       30.70        0.01     34.39 o
   2  13  11      231.36      211.54     22.16 o
   3  13  11      394.39      389.94     27.58 o
   4  13  11        7.09       22.89     28.32 o
   5  13  11       92.32      128.77     20.64 o
   6  13  11       85.17       98.02     22.10 o
   7  13  11        8.55        0.02     35.37 o
   8  13  11       51.55        0.02     40.94 o
   0  14  11      623.93      736.25     32.68 o
   1  14  11        6.74       22.59     32.37 o
   2  14  11       56.10       69.84     23.76 o
   3  14  11       10.26       45.70     27.84 o
   4  14  11        9.25        0.01     31.57 o
   5  14  11        7.32        0.01     37.89 o
   6  14  11       17.47        0.02     36.03 o
   7  14  11        0.84        0.02     33.90 o
   8  14  11      107.34       70.16     45.08 o
   0  15  11       63.26       52.31     38.68 o
   1  15  11       80.11      103.55     18.39 o
   2  15  11       83.35      101.82     34.69 o
   3  15  11       73.86        0.01     36.67 o
   4  15  11       59.66       25.58     36.18 o
   5  15  11        4.00        0.02     34.85 o
   6  15  11       16.04        1.84     35.30 o
   7  15  11        3.82       14.70     34.99 o
   0  16  11       23.68        0.01     36.14 o
   1  16  11       72.37      106.53     19.93 o
   2  16  11       20.73       36.57     32.55 o
   3  16  11       53.53       42.24     37.21 o
   4  16  11       18.25       26.18     32.78 o
   6  16  11        9.06       38.73     34.90 o
   0  17  11       13.13       47.33     31.01 o
   1  17  11       55.54       37.23     34.82 o
   2  17  11       17.53        0.02     36.12 o
   3  17  11       77.40       58.18     37.71 o
   4  17  11       35.99        0.02     38.43 o
   0  18  11       46.93       38.63     39.19 o
   1  18  11       68.80       44.91     38.32 o
   2  18  11       38.48       70.09     22.52 o
   3  18  11       19.83        0.02     42.58 o
   4  18  11       18.71        0.02     41.59 o
   0  19  11       28.12       52.41     35.72 o
   1  19  11       12.26        0.02     38.45 o
   0   0  12     1357.41     1320.94     20.99 o
   1   0  12      112.50      121.50     12.72 o
   2   0  12      108.21      102.14     15.07 o
   3   0  12      190.75      188.52     16.82 o
   4   0  12      636.95      574.94     23.46 o
   5   0  12        0.83        0.01     24.70 o
   6   0  12      723.22      720.57     44.67 o
   7   0  12      901.51      902.90     45.30 o
   8   0  12        5.20        3.56     29.48 o
   9   0  12        1.14        0.01     30.36 o
  10   0  12       37.58        0.01     36.64 o
  11   0  12       29.43        9.46     34.86 o
   0   1  12     1505.64     1495.86     22.14 o
   1   1  12      257.21      284.80     16.81 o
   2   1  12      973.52     1004.88     27.24 o
   3   1  12      334.57      322.31     18.36 o
   4   1  12      214.81      202.86     16.24 o
   5   1  12     1286.82     1269.69     35.56 o
   6   1  12     2558.93     2534.32     51.50 o
   7   1  12       38.46       29.08     29.51 o
   8   1  12      150.62      133.89     19.29 o
   9   1  12       22.12        0.01     31.50 o
  10   1  12       17.63        4.27     31.08 o
  11   1  12        0.46        0.02     34.55 o
   0   2  12      624.05      654.20     15.80 o
   1   2  12       22.31       40.52     11.43 o
   2   2  12      210.94      216.05     14.90 o
   3   2  12      209.94      218.51     17.05 o
   4   2  12      468.04      499.62     22.05 o
   5   2  12      453.34      434.74     23.78 o
   6   2  12     1046.25     1011.76     35.56 o
   7   2  12       56.68       11.73     30.60 o
   8   2  12      461.78      413.64     45.90 o
   9   2  12       25.29       33.65     29.21 o
  10   2  12      119.61      104.00     37.08 o
  11   2  12       29.33       10.47     35.51 o
   0   3  12      103.59      120.76      9.09 o
   1   3  12      248.50      275.13     16.42 o
   2   3  12       47.60       28.28     21.59 o
   3   3  12      144.01      121.15     14.12 o
   4   3  12       24.19       32.15     11.90 o
   5   3  12       36.84        0.01     27.77 o
   6   3  12      745.39      758.63     36.07 o
   7   3  12     1740.49     1702.45     44.11 o
   8   3  12      159.79      141.61     35.91 o
   9   3  12       40.56       37.16     32.27 o
  10   3  12       60.24       35.57     37.52 o
  11   3  12        0.61        0.02     35.82 o
   0   4  12       33.82        3.40     15.70 o
   1   4  12      428.02      436.88     21.03 o
   2   4  12        5.88        0.01     21.24 o
   3   4  12      204.15      198.08     15.72 o
   4   4  12       26.43       34.46     23.79 o
   5   4  12       29.84        0.01     26.71 o
   6   4  12      151.17      164.57     19.05 o
   7   4  12       13.46       51.90     18.46 o
   8   4  12      249.30      264.38     24.94 o
   9   4  12      148.11       84.98     39.16 o
  10   4  12       55.25       27.27     36.06 o
  11   4  12        2.85       50.53     28.53 o
   0   5  12      268.47      294.63     13.77 o
   1   5  12        4.77        0.01     21.48 o
   2   5  12      224.92      212.55     16.51 o
   3   5  12      183.22      173.26     15.29 o
   4   5  12       54.48       38.17     26.23 o
   5   5  12      300.21      280.13     21.64 o
   6   5  12      559.98      510.90     30.22 o
   7   5  12      313.43      307.37     24.24 o
   8   5  12       47.27       56.39     31.23 o
   9   5  12       45.51       58.11     17.40 o
  10   5  12        1.56       23.25     30.93 o
  11   5  12       29.32       82.68     20.96 o
   0   6  12     1888.15     2056.80     27.50 o
   1   6  12      429.43      377.03     20.20 o
   2   6  12      271.37      279.51     18.97 o
   3   6  12      433.39      473.14     22.40 o
   4   6  12      291.80      229.49     19.06 o
   5   6  12      388.68      408.42     23.09 o
   6   6  12      241.87      245.26     22.30 o
   7   6  12      113.81       98.60     32.88 o
   8   6  12       64.73       52.32     30.76 o
   9   6  12        9.69       21.67     29.88 o
  10   6  12       20.94        0.02     34.44 o
  11   6  12        9.70        0.02     38.31 o
   0   7  12      596.32      643.63     16.73 o
   1   7  12       38.47       23.72     24.04 o
   2   7  12      463.87      383.97     20.61 o
   3   7  12      206.42      226.69     19.61 o
   4   7  12      209.96      231.48     19.32 o
   5   7  12        2.39       14.92     23.80 o
   6   7  12       31.58       33.51     26.39 o
   7   7  12      289.54      273.48     24.08 o
   8   7  12       64.40       64.81     30.22 o
   9   7  12       34.53        0.01     37.81 o
  10   7  12        5.44       52.25     29.74 o
  11   7  12        1.62        5.12     32.31 o
   0   8  12       86.37       83.23     16.75 o
   1   8  12      165.54      131.89     15.62 o
   2   8  12      119.44       88.11     17.03 o
   3   8  12      262.96      278.45     22.12 o
   4   8  12      187.44      191.92     21.08 o
   5   8  12      184.19      198.70     19.81 o
   6   8  12       63.51       93.51     15.75 o
   7   8  12       64.52       44.99     28.45 o
   8   8  12       53.42       22.80     31.82 o
   9   8  12       10.69       22.82     30.34 o
  10   8  12        3.72        0.02     37.69 o
   0   9  12       88.57      117.22     17.83 o
   1   9  12      128.63      142.36     15.39 o
   2   9  12        3.51        0.01     27.65 o
   3   9  12       95.02       99.42     16.27 o
   4   9  12      139.10      115.69     17.85 o
   5   9  12      106.23       94.48     31.73 o
   6   9  12        9.18        0.01     29.21 o
   7   9  12       12.27       40.41     27.16 o
   8   9  12       61.21       74.48     19.96 o
   9   9  12        7.39       50.63     28.39 o
  10   9  12        4.11       39.37     31.58 o
   0  10  12      822.99      912.31     32.27 o
   1  10  12      139.57      110.84     17.05 o
   2  10  12      323.34      331.39     23.07 o
   3  10  12      814.33      794.88     33.58 o
   4  10  12      110.26       88.61     33.49 o
   5  10  12       29.81        0.01     31.73 o
   6  10  12       51.88       88.70     17.04 o
   7  10  12       46.94       62.76     19.39 o
   8  10  12       12.66        0.02     33.14 o
   9  10  12       13.77       10.27     33.68 o
  10  10  12        2.50       14.21     34.92 o
   0  11  12      169.58      195.19     20.86 o
   1  11  12      207.06      171.16     21.29 o
   2  11  12      843.93      789.63     31.50 o
   3  11  12      137.64      160.27     20.22 o
   4  11  12      215.85      214.45     22.07 o
   5  11  12      111.59       82.43     19.71 o
   6  11  12      133.65      131.75     20.13 o
   7  11  12        8.70        5.09     32.26 o
   8  11  12       77.96       61.47     41.50 o
   9  11  12        4.07       10.63     34.86 o
   0  12  12      341.39      447.68     26.17 o
   1  12  12        8.83        0.01     31.77 o
   2  12  12       41.90       22.84     31.90 o
   3  12  12      115.31       69.58     35.61 o
   4  12  12       33.10        0.01     32.01 o
   5  12  12       69.77      106.75     17.83 o
   6  12  12       43.96       59.36     32.69 o
   7  12  12        6.17        0.02     31.88 o
   8  12  12        6.86        0.02     37.31 o
   9  12  12        5.30       38.09     31.66 o
   0  13  12        9.57        0.01     34.50 o
   1  13  12      366.55      371.55     25.42 o
   2  13  12      575.82      656.00     31.46 o
   3  13  12       29.92       29.43     31.55 o
   4  13  12      183.64      107.81     36.69 o
   5  13  12       47.51       26.73     19.22 o
   6  13  12       39.45        3.46     36.08 o
   7  13  12       20.73       33.27     19.75 o
   8  13  12       40.84        0.02     40.62 o
   0  14  12      168.50      206.91     24.13 o
   1  14  12      469.48      532.53     30.46 o
   2  14  12      144.55      179.58     21.38 o
   3  14  12        5.69        0.01     32.72 o
   4  14  12      116.87      101.49     35.34 o
   5  14  12       35.99       27.47     35.20 o
   6  14  12        8.19        0.02     33.57 o
   7  14  12       13.99        0.02     36.12 o
   0  15  12        0.05        0.01     38.98 o
   1  15  12      247.11      263.29     25.34 o
   2  15  12        2.02        0.01     33.77 o
   3  15  12       55.45       31.38     36.83 o
   4  15  12        5.68        0.02     32.50 o
   5  15  12       14.29       40.66     34.10 o
   6  15  12       34.40       62.79     34.64 o
   7  15  12       16.33       58.46     21.05 o
   0  16  12      102.28      129.81     22.16 o
   1  16  12       53.35       50.45     35.39 o
   2  16  12      145.77      179.06     23.27 o
   3  16  12        0.47       12.26     31.26 o
   4  16  12       13.29       48.80     29.62 o
   6  16  12        0.03        0.02     37.98 o
   0  17  12        1.16        0.02     36.35 o
   1  17  12       10.36        0.02     39.01 o
   2  17  12       44.08        0.02     41.27 o
   3  17  12       15.03        7.41     36.31 o
   4  17  12       24.54       45.77     32.87 o
   0  18  12       86.96       83.55     38.72 o
   1  18  12        6.15        0.02     36.61 o
   2  18  12       21.51       29.62     21.70 o
   1   0  13      329.74      345.13     18.54 o
   2   0  13      300.94      277.23     16.82 o
   3   0  13      207.76      193.04     16.94 o
   4   0  13       32.81       34.55     23.32 o
   5   0  13       36.10        0.01     28.30 o
   6   0  13       14.23        0.01     30.85 o
   7   0  13       80.18       71.48     29.00 o
   8   0  13      284.56      245.26     40.74 o
   9   0  13        3.04        0.01     33.28 o
  10   0  13       10.67       17.73     28.17 o
  11   0  13        3.28        0.02     34.59 o
   0   1  13      669.40      702.14     17.34 o
   1   1  13      932.92      924.26     29.52 o
   2   1  13      249.43      260.56     17.12 o
   3   1  13      443.37      424.69     21.80 o
   4   1  13      122.34      129.12     16.89 o
   5   1  13      443.51      450.66     23.90 o
   6   1  13       10.87        0.63     29.70 o
   7   1  13        8.40       14.33     28.14 o
   8   1  13       29.25        0.01     31.72 o
   9   1  13        5.78        0.02     31.70 o
  10   1  13       13.14       24.87     29.97 o
  11   1  13       14.63       43.18     32.90 o
   0   2  13      531.99      547.27     15.26 o
   1   2  13      197.46      205.26     15.82 o
   2   2  13       86.50       78.16     13.67 o
   3   2  13      453.61      442.48     23.07 o
   4   2  13      220.09      213.11     17.19 o
   5   2  13      541.87      521.60     26.81 o
   6   2  13      561.47      556.50     27.61 o
   7   2  13      193.72      204.87     35.11 o
   8   2  13       40.52        9.80     31.83 o
   9   2  13       15.08        0.01     33.91 o
  10   2  13       12.15       58.13     29.45 o
  11   2  13        5.88       26.64     32.38 o
   0   3  13       29.80       22.61     12.14 o
   1   3  13      199.96      189.87     15.25 o
   2   3  13      777.45      728.67     25.74 o
   3   3  13      141.25      135.40     14.72 o
   4   3  13       52.29       57.95     14.13 o
   5   3  13      918.93      969.50     34.44 o
   6   3  13      290.36      280.01     25.30 o
   7   3  13      232.45      251.73     25.17 o
   8   3  13       51.03       48.22     19.34 o
   9   3  13        2.62       31.38     29.74 o
  10   3  13        1.76        0.02     32.80 o
  11   3  13        2.84       19.89     32.99 o
   0   4  13      114.40      123.08     10.82 o
   1   4  13      504.81      467.72     20.86 o
   2   4  13      307.39      301.87     17.73 o
   3   4  13      198.15      191.03     18.04 o
   4   4  13       20.34        0.01     25.79 o
   5   4  13      444.69      477.53     25.75 o
   6   4  13      126.58       20.20     34.79 o
   7   4  13       27.05       33.24     27.82 o
   8   4  13       91.44       90.44     36.39 o
   9   4  13       56.61        0.01     37.25 o
  10   4  13        0.58        0.02     32.69 o
  11   4  13       37.64       41.26     36.30 o
   0   5  13       91.84       76.27     12.69 o
   1   5  13      215.88      201.45     17.87 o
   2   5  13      100.66       89.02     16.02 o
   3   5  13      410.31      418.18     20.48 o
   4   5  13      316.63      275.22     20.60 o
   5   5  13       17.16       19.14     25.99 o
   6   5  13      198.79      161.79     21.55 o
   7   5  13        7.92        0.01     30.65 o
   8   5  13       27.55        0.01     31.69 o
   9   5  13       26.76       12.76     31.09 o
  10   5  13        3.24        0.02     33.31 o
  11   5  13       16.07       30.61     37.08 o
   0   6  13        6.05        0.01     18.30 o
   1   6  13       66.77       37.63     13.93 o
   2   6  13       41.71        0.01     25.56 o
   3   6  13       94.36      104.68     18.36 o
   4   6  13       11.15        0.01     26.05 o
   5   6  13       45.40        0.01     28.09 o
   6   6  13        0.74        0.01     29.88 o
   7   6  13      112.55       45.87     35.58 o
   8   6  13        2.47        0.01     31.34 o
   9   6  13       36.27       39.93     35.75 o
  10   6  13       10.33        0.02     36.67 o
   0   7  13       45.50       62.92     10.21 o
   1   7  13       71.45       50.92     26.06 o
   2   7  13      192.66      207.53     19.30 o
   3   7  13      338.05      323.29     20.70 o
   4   7  13      158.08      158.64     19.72 o
   5   7  13        5.99       10.52     24.59 o
   6   7  13       27.64        7.77     28.78 o
   7   7  13       48.07        7.61     29.56 o
   8   7  13       12.02        0.01     33.43 o
   9   7  13        0.26       15.99     29.44 o
  10   7  13        7.94        0.02     35.54 o
   0   8  13      215.42      217.90     18.35 o
   1   8  13      108.03        8.49     30.46 o
   2   8  13      629.72      652.13     26.30 o
   3   8  13      822.04      884.25     31.58 o
   4   8  13       18.38       15.97     26.61 o
   5   8  13      199.94      200.41     19.61 o
   6   8  13       73.34       12.42     30.37 o
   7   8  13       57.70       70.73     16.15 o
   8   8  13        3.71        0.02     32.28 o
   9   8  13        4.56        0.02     32.65 o
  10   8  13       10.73       10.91     35.78 o
   0   9  13      367.76      366.81     22.88 o
   1   9  13     1042.75      955.24     32.31 o
   2   9  13      119.15      111.04     18.36 o
   3   9  13      252.21      235.45     21.26 o
   4   9  13      366.11      274.11     25.75 o
   5   9  13       48.03       35.51     30.05 o
   6   9  13      107.67      106.14     35.16 o
   7   9  13       61.39       53.59     33.64 o
   8   9  13       17.80       44.67     30.99 o
   9   9  13       56.49      106.98     38.40 o
   0  10  13      697.04      790.95     31.48 o
   1  10  13       86.83      122.91     19.18 o
   2  10  13      787.03      779.48     32.27 o
   3  10  13      167.17      192.48     22.75 o
   4  10  13      262.86      264.43     22.93 o
   5  10  13      354.54      374.62     26.27 o
   6  10  13       78.76       56.81     34.95 o
   7  10  13       43.70       58.75     18.88 o
   8  10  13       21.90        0.02     34.59 o
   9  10  13        9.10        0.02     39.79 o
   0  11  13       10.96        5.29     15.85 o
   1  11  13       21.81       18.37     30.70 o
   2  11  13       16.67       14.08     30.66 o
   3  11  13      458.55      479.04     28.22 o
   4  11  13       33.39        2.19     32.49 o
   5  11  13        0.15        0.01     31.82 o
   6  11  13       53.84       33.72     33.82 o
   7  11  13       36.19       12.37     35.05 o
   8  11  13       11.18       11.26     32.26 o
   9  11  13       62.82       57.02     37.12 o
   0  12  13       85.05      112.69     22.14 o
   1  12  13      714.93      765.95     33.29 o
   2  12  13      299.94      297.54     25.87 o
   3  12  13       34.80       15.33     29.30 o
   4  12  13       83.34       78.25     18.36 o
   5  12  13       25.59       35.11     19.32 o
   6  12  13       37.91       27.49     30.51 o
   7  12  13       16.50        0.02     37.51 o
   8  12  13       19.85        0.02     36.69 o
   0  13  13      101.14      114.39     19.93 o
   1  13  13       31.82       16.78     33.14 o
   2  13  13      103.08       39.46     35.50 o
   3  13  13       14.84       12.31     33.06 o
   4  13  13        3.73        0.01     33.63 o
   5  13  13        2.87       34.73     18.78 o
   6  13  13        2.33       42.22     28.92 o
   7  13  13       20.34       23.01     35.53 o
   0  14  13      304.72      294.89     25.26 o
   1  14  13       15.54       35.50     19.05 o
   2  14  13       60.28       56.57     31.74 o
   3  14  13      128.24      163.32     21.82 o
   4  14  13        3.03       39.36     18.30 o
   5  14  13       45.38      103.17     21.29 o
   6  14  13       11.34       33.85     33.46 o
   7  14  13        4.00        0.02     37.67 o
   0  15  13        4.91        0.01     36.27 o
   1  15  13      156.85      156.35     25.79 o
   2  15  13        1.47       48.94     30.13 o
   3  15  13       17.17       52.43     33.63 o
   4  15  13        6.85        0.02     35.47 o
   5  15  13       35.49       64.68     34.55 o
   6  15  13       17.50        0.02     38.68 o
   0  16  13       84.21       75.55     40.16 o
   1  16  13       44.78        0.86     39.69 o
   2  16  13       23.87        0.02     39.29 o
   3  16  13        9.53       18.18     34.73 o
   4  16  13        5.13       32.79     33.72 o
   0  17  13        3.71        0.02     38.78 o
   1  17  13       31.84       14.86     23.29 o
   2  17  13        9.13        0.02     38.74 o
   3  17  13       25.99       47.94     35.87 o
   0  18  13        1.80       43.24     32.23 o
   0   0  14      250.41      266.86     12.87 o
   1   0  14      457.49      432.74     21.79 o
   2   0  14      457.45      436.96     22.16 o
   3   0  14       11.92        0.01     24.80 o
   4   0  14        0.36        0.01     26.52 o
   5   0  14      395.66      370.10     26.45 o
   6   0  14       29.33       14.59     29.00 o
   7   0  14      212.65      192.08     35.00 o
   8   0  14       50.63       25.94     34.74 o
   9   0  14      119.48       72.17     38.59 o
  10   0  14        2.45        0.02     34.19 o
  11   0  14       72.32       56.97     42.02 o
   0   1  14      321.99      345.03     14.83 o
   1   1  14      296.16      312.15     18.37 o
   2   1  14       23.82        0.01     22.82 o
   3   1  14       87.74      107.44     14.64 o
   4   1  14     1106.43     1083.05     33.60 o
   5   1  14     1108.65     1093.32     35.78 o
   6   1  14      116.64       99.89     19.46 o
   7   1  14      121.65      134.84     34.26 o
   8   1  14      199.95      143.35     41.17 o
   9   1  14       26.81       51.04     31.94 o
  10   1  14       22.84        0.02     34.12 o
  11   1  14        5.47       28.53     33.45 o
   0   2  14     1008.28     1123.73     20.81 o
   1   2  14        0.65        0.50     22.53 o
   2   2  14      143.01      132.55     17.03 o
   3   2  14      106.66       90.05     16.67 o
   4   2  14      153.54       86.83     31.55 o
   5   2  14      297.51      296.99     22.57 o
   6   2  14      223.71      146.13     38.03 o
   7   2  14       91.61       32.68     33.86 o
   8   2  14      335.82      456.33     39.82 o
   9   2  14      135.50      148.82     36.22 o
  10   2  14       26.98       44.93     19.32 o
  11   2  14       80.19      104.46     37.80 o
   0   3  14      206.97      196.84     12.44 o
   1   3  14      401.02      440.66     24.27 o
   2   3  14      508.07      464.50     23.97 o
   3   3  14      112.06       96.98     19.39 o
   4   3  14      513.07      521.20     25.92 o
   5   3  14      138.08       87.09     31.38 o
   6   3  14       38.19       42.07     28.81 o
   7   3  14       20.54        0.01     31.35 o
   8   3  14      152.73      136.83     37.88 o
   9   3  14        2.80        0.02     33.27 o
  10   3  14        5.33       41.33     31.49 o
   0   4  14        4.53        0.01     17.56 o
   1   4  14       66.40       32.11     26.12 o
   2   4  14      362.71      368.25     21.03 o
   3   4  14      106.97      104.98     16.31 o
   4   4  14      267.39      276.90     19.82 o
   5   4  14      166.95       76.83     34.37 o
   6   4  14        9.40        0.01     28.80 o
   7   4  14       51.39       56.67     33.06 o
   8   4  14        9.24        0.01     31.92 o
   9   4  14        8.12        0.02     31.23 o
  10   4  14       15.27        4.76     35.42 o
   0   5  14      349.50      372.65     15.15 o
   1   5  14      128.06      120.20     17.99 o
   2   5  14       98.45      134.49     16.51 o
   3   5  14       97.08       94.89     15.17 o
   4   5  14      294.49      283.91     24.16 o
   5   5  14      166.52      141.45     18.63 o
   6   5  14      301.63      296.17     22.45 o
   7   5  14       57.49       77.94     19.00 o
   8   5  14        6.30       46.23     28.91 o
   9   5  14        1.07       44.67     17.73 o
  10   5  14       25.68        0.97     35.88 o
   0   6  14       14.17        4.35     17.73 o
   1   6  14       10.41       10.08     24.63 o
   2   6  14      343.03      304.15     20.54 o
   3   6  14      361.52      407.99     24.58 o
   4   6  14      199.34      195.27     19.34 o
   5   6  14      158.41      190.25     19.66 o
   6   6  14      147.95       57.14     37.09 o
   7   6  14       23.83       19.45     29.78 o
   8   6  14       76.34       60.68     34.66 o
   9   6  14       31.58        0.02     34.27 o
  10   6  14        8.65        4.92     36.22 o
   0   7  14        4.39        0.01     18.30 o
   1   7  14       97.99       56.90     30.05 o
   2   7  14        8.24        0.01     27.51 o
   3   7  14      160.48      191.53     19.68 o
   4   7  14       34.91        0.01     30.84 o
   5   7  14        4.49       39.70     24.40 o
   6   7  14       50.93       30.51     32.19 o
   7   7  14        9.93        8.78     31.04 o
   8   7  14       12.45        0.02     34.78 o
   9   7  14        5.35        0.02     32.78 o
  10   7  14        9.24       46.19     31.38 o
   0   8  14      132.61      145.42     20.35 o
   1   8  14      232.71      234.13     22.66 o
   2   8  14      154.96      133.34     19.32 o
   3   8  14      223.45      208.72     21.62 o
   4   8  14       99.38       71.94     16.52 o
   5   8  14        6.82        0.01     30.96 o
   6   8  14       81.33      106.10     23.37 o
   7   8  14       15.60        1.64     33.14 o
   8   8  14       49.82       30.14     35.07 o
   9   8  14        9.07        0.02     39.03 o
   0   9  14       17.67        8.74     29.70 o
   1   9  14       35.90        0.01     31.98 o
   2   9  14       51.46       71.77     17.40 o
   3   9  14      266.60      251.90     23.76 o
   4   9  14      139.54      103.07     19.89 o
   5   9  14       33.73       75.60     17.96 o
   6   9  14       17.50       26.27     28.95 o
   7   9  14       10.21        0.02     32.16 o
   8   9  14      127.54      193.65     26.79 o
   9   9  14       11.41       51.70     34.11 o
   0  10  14        2.01       42.91     16.96 o
   1  10  14       91.47      113.11     19.01 o
   2  10  14      321.88      303.48     24.38 o
   3  10  14       39.54       24.34     30.76 o
   4  10  14       77.13       94.32     20.95 o
   5  10  14       18.26        0.01     34.34 o
   6  10  14       37.68       32.24     31.79 o
   7  10  14        8.05       32.54     30.94 o
   8  10  14       45.61       74.80     22.15 o
   9  10  14        0.14        0.02     38.33 o
   0  11  14      215.68      284.04     24.96 o
   1  11  14      110.12      134.90     20.40 o
   2  11  14      189.11      190.36     23.76 o
   3  11  14      116.94      131.82     34.32 o
   4  11  14      130.11      196.44     20.98 o
   5  11  14        4.55        0.02     32.31 o
   6  11  14       17.60       36.97     31.03 o
   7  11  14       19.67       29.47     34.61 o
   8  11  14       13.77        0.02     36.66 o
   0  12  14      514.92      493.14     30.29 o
   1  12  14       36.85       65.53     31.14 o
   2  12  14      122.58       95.80     39.91 o
   3  12  14       88.75      142.54     21.41 o
   4  12  14       94.94       91.73     23.85 o
   5  12  14       68.76       51.74     36.88 o
   6  12  14       24.69        0.02     37.85 o
   7  12  14        1.05        6.70     33.23 o
   8  12  14        3.03        3.04     33.71 o
   0  13  14        0.10        0.01     35.58 o
   1  13  14       19.34       25.83     17.28 o
   2  13  14       43.03       60.20     19.03 o
   3  13  14      103.84        0.01     42.08 o
   4  13  14       27.91       14.30     35.84 o
   5  13  14       67.12       37.26     37.45 o
   6  13  14        3.86       16.84     34.20 o
   7  13  14        1.18       32.86     35.80 o
   0  14  14      249.37      270.87     28.96 o
   1  14  14        6.28        0.02     33.69 o
   2  14  14       41.25       28.75     33.12 o
   3  14  14       18.93       22.11     34.19 o
   4  14  14       46.38        6.18     36.22 o
   5  14  14        6.97        0.02     40.18 o
   6  14  14       19.16       16.61     38.43 o
   0  15  14       83.04      141.30     22.67 o
   1  15  14       48.16       35.69     37.05 o
   2  15  14       51.22       69.29     20.87 o
   3  15  14       37.11        0.02     38.86 o
   4  15  14        0.95        3.71     34.82 o
   5  15  14       71.63      115.03     24.70 o
   0  16  14        5.95       42.91     33.42 o
   1  16  14       15.82        0.02     37.00 o
   2  16  14       18.31       29.17     35.67 o
   3  16  14       18.59       10.40     36.37 o
   4  16  14        0.20        0.02     36.50 o
   0  17  14       36.96       25.45     37.19 o
   1  17  14        8.26       58.50     33.13 o
   2  17  14       21.15       65.29     35.78 o
   1   0  15       16.56        0.01     25.32 o
   2   0  15       19.12       16.06     22.07 o
   3   0  15      233.71      231.60     21.88 o
   4   0  15      899.40      821.90     33.31 o
   5   0  15       58.08       38.36     30.63 o
   6   0  15       55.93       35.24     31.28 o
   7   0  15        1.40        0.01     31.44 o
   8   0  15       14.37       17.37     31.93 o
   9   0  15        0.02        0.02     32.82 o
  10   0  15        2.74        9.64     35.55 o
   0   1  15      224.54      253.08     13.87 o
   1   1  15       57.14       51.15     23.49 o
   2   1  15       52.45       31.14     24.16 o
   3   1  15      498.49      541.85     24.53 o
   4   1  15      403.00      357.99     24.56 o
   5   1  15      154.19      100.30     22.64 o
   6   1  15      343.45      374.46     26.01 o
   7   1  15       28.17       42.67     30.06 o
   8   1  15       56.08       59.50     20.86 o
   9   1  15        1.44       30.29     30.13 o
  10   1  15       81.72       43.44     43.44 o
   0   2  15        0.12        0.01     16.66 o
   1   2  15      220.86      223.34     18.67 o
   2   2  15        0.97        0.01     25.29 o
   3   2  15      143.67      148.44     18.17 o
   4   2  15      257.55      245.08     22.00 o
   5   2  15      432.84      427.35     27.33 o
   6   2  15      103.23       56.22     32.29 o
   7   2  15      193.57      204.04     39.16 o
   8   2  15       40.09       17.49     33.75 o
   9   2  15       31.26        0.02     34.32 o
  10   2  15        7.80        0.02     37.20 o
   0   3  15      164.21      159.71     15.27 o
   1   3  15      164.65      180.71     18.15 o
   2   3  15       55.31       78.39     15.95 o
   3   3  15      267.12      244.87     20.08 o
   4   3  15       64.40       55.37     29.43 o
   5   3  15      429.91      368.10     24.57 o
   6   3  15       37.27        0.01     34.63 o
   7   3  15      101.31      106.24     20.76 o
   8   3  15        7.99        0.02     33.79 o
   9   3  15       76.50       17.16     38.21 o
  10   3  15       34.15       34.28     38.74 o
   0   4  15      103.95      103.34     13.08 o
   1   4  15       59.57       79.40     14.96 o
   2   4  15      338.02      352.33     21.75 o
   3   4  15      521.86      542.44     25.68 o
   4   4  15      313.72      335.54     23.50 o
   5   4  15      207.64      189.55     21.83 o
   6   4  15      114.42       68.03     34.49 o
   7   4  15       56.95       89.90     19.17 o
   8   4  15       28.57        0.02     34.03 o
   9   4  15       17.78       11.88     34.48 o
  10   4  15        8.59        0.02     38.62 o
   0   5  15        3.33        0.01     18.79 o
   1   5  15       66.76       82.89     15.99 o
   2   5  15      410.67      397.14     23.28 o
   3   5  15      330.07      333.00     24.16 o
   4   5  15       25.84        0.01     30.07 o
   5   5  15        1.31        0.01     28.02 o
   6   5  15       44.49       77.60     30.98 o
   7   5  15       63.17       26.43     34.56 o
   8   5  15       48.27       86.08     19.83 o
   9   5  15       19.98       29.70     32.18 o
  10   5  15        5.21       34.18     33.56 o
   0   6  15      221.12      217.07     16.53 o
   1   6  15      134.88      123.81     17.73 o
   2   6  15      396.59      416.59     25.81 o
   3   6  15       54.37       74.15     15.09 o
   4   6  15       75.24       90.09     18.26 o
   5   6  15       50.41        0.01     31.11 o
   6   6  15       29.14        2.29     30.50 o
   7   6  15      136.21      100.97     22.29 o
   8   6  15       69.13       46.80     36.76 o
   9   6  15       32.84        0.02     35.97 o
   0   7  15       43.64       63.24     12.10 o
   1   7  15      281.17      297.23     23.43 o
   2   7  15       67.93       49.51     31.59 o
   3   7  15       36.14       17.01     29.52 o
   4   7  15      423.84      455.32     26.70 o
   5   7  15       15.87        0.01     30.78 o
   6   7  15       22.85        0.01     33.05 o
   7   7  15        2.01        0.02     30.94 o
   8   7  15       32.75       32.52     34.36 o
   9   7  15        0.36        0.02     35.02 o
   0   8  15      364.62      390.61     24.91 o
   1   8  15       26.71        0.01     31.36 o
   2   8  15      415.55      433.78     28.03 o
   3   8  15      438.76      419.78     28.08 o
   4   8  15       85.13       78.91     16.98 o
   5   8  15      283.17      298.67     24.43 o
   6   8  15        9.33        0.81     30.07 o
   7   8  15       54.49       85.22     22.33 o
   8   8  15       32.37        2.78     36.64 o
   9   8  15       41.66       90.34     20.48 o
   0   9  15      198.83      193.50     26.38 o
   1   9  15     1109.39     1114.60     38.02 o
   2   9  15       44.33       81.71     18.64 o
   3   9  15      294.44      256.38     23.49 o
   4   9  15      154.97      156.74     21.30 o
   5   9  15       17.37       23.65     29.29 o
   6   9  15       67.39       62.88     18.00 o
   7   9  15       28.15        8.90     35.92 o
   8   9  15       13.93       44.81     34.07 o
   0  10  15      110.17      110.12     22.99 o
   1  10  15       13.46        0.01     33.88 o
   2  10  15        2.33       28.57     28.30 o
   3  10  15        7.35        0.01     31.80 o
   4  10  15        9.29       44.87     31.69 o
   5  10  15       76.46        2.46     38.07 o
   6  10  15        4.65        0.02     33.40 o
   7  10  15        6.92        0.02     34.37 o
   8  10  15       38.82       27.51     36.48 o
   0  11  15      131.60      122.05     22.01 o
   1  11  15       33.03       27.83     32.16 o
   2  11  15       49.85       61.96     32.14 o
   3  11  15       56.69        0.01     33.53 o
   4  11  15       34.21       52.41     31.28 o
   5  11  15       50.38        0.01     37.16 o
   6  11  15       22.11       27.88     32.70 o
   7  11  15       36.43       38.43     34.64 o
   0  12  15        1.53        0.01     35.17 o
   1  12  15       72.07       92.80     33.08 o
   2  12  15       84.94       64.09     21.00 o
   3  12  15       54.78      109.80     20.20 o
   4  12  15       48.03       41.23     32.47 o
   5  12  15       92.29      122.59     23.57 o
   6  12  15        7.07        0.02     37.23 o
   7  12  15       53.18       87.70     36.99 o
   0  13  15      195.82      237.68     27.49 o
   1  13  15       39.53       57.13     35.36 o
   2  13  15       17.73       49.16     33.58 o
   3  13  15       55.51        0.01     38.77 o
   4  13  15       32.05       27.27     32.70 o
   5  13  15       47.76       66.71     35.67 o
   6  13  15       39.78       37.03     37.09 o
   0  14  15       28.00        0.02     37.57 o
   1  14  15       67.78       44.75     36.93 o
   2  14  15       51.79       13.76     38.42 o
   3  14  15       17.56       13.33     34.61 o
   4  14  15       45.34       50.65     34.14 o
   5  14  15       29.09       68.76     38.39 o
   0  15  15       97.85      123.35     23.15 o
   1  15  15        9.81       55.91     32.64 o
   2  15  15       29.35       25.29     35.99 o
   3  15  15        9.01        5.60     38.69 o
   4  15  15       41.47       72.34     39.00 o
   0  16  15       32.85       38.19     36.22 o
   1  16  15        8.43        0.02     39.50 o
   2  16  15       59.03       59.80     41.62 o
   0   0  16        0.99       22.86     16.15 o
   1   0  16       15.94       21.14     23.02 o
   2   0  16      435.37      466.29     24.97 o
   3   0  16      250.33      213.71     19.71 o
   4   0  16       65.30       25.66     32.30 o
   5   0  16      314.76      301.13     38.28 o
   6   0  16      131.97      169.84     21.32 o
   7   0  16      159.55      159.16     40.01 o
   8   0  16       56.87       48.73     33.32 o
   9   0  16       59.44       80.14     39.49 o
  10   0  16        0.25        0.02     42.86 o
   0   1  16       55.42       40.47     20.39 o
   1   1  16       23.77       31.09     14.64 o
   2   1  16      218.99      255.78     19.89 o
   3   1  16      261.71      237.64     22.46 o
   4   1  16      334.98      316.68     25.30 o
   5   1  16        5.52        0.01     28.74 o
   6   1  16       79.50       41.26     30.70 o
   7   1  16       17.50        0.01     34.82 o
   8   1  16       33.08       21.79     34.05 o
   9   1  16       10.61        0.02     35.76 o
  10   1  16       61.27        7.06     45.26 o
   0   2  16       27.87       10.82     19.02 o
   1   2  16      133.37      127.60     17.12 o
   2   2  16      137.69      106.10     18.03 o
   3   2  16      250.21      252.60     22.44 o
   4   2  16      136.55      117.29     21.54 o
   5   2  16       12.99        4.22     30.11 o
   6   2  16      117.76      105.75     34.78 o
   7   2  16        7.99        0.01     33.05 o
   8   2  16       44.55       21.91     35.54 o
   9   2  16       20.52        0.02     37.49 o
  10   2  16       30.26       21.29     39.14 o
   0   3  16        0.14        0.02     18.51 o
   1   3  16       32.17       41.50     25.58 o
   2   3  16      102.61       90.87     20.11 o
   3   3  16      441.84      449.57     26.22 o
   4   3  16       84.92       76.14     16.93 o
   5   3  16      398.36      366.81     24.31 o
   6   3  16        6.15        0.01     31.44 o
   7   3  16       16.04        0.01     34.89 o
   8   3  16       12.41        0.02     34.28 o
   9   3  16        7.56        0.02     35.51 o
   0   4  16       61.05       20.23     19.71 o
   1   4  16       17.91        0.01     27.65 o
   2   4  16      338.28      376.45     23.49 o
   3   4  16       43.68       37.35     28.86 o
   4   4  16      476.45      423.16     26.14 o
   5   4  16       89.34      111.20     20.10 o
   6   4  16      244.16      258.61     26.51 o
   7   4  16      223.74      218.36     24.27 o
   8   4  16       14.94        4.47     32.95 o
   9   4  16        4.97       55.49     29.61 o
   0   5  16      137.11      151.28     13.41 o
   1   5  16      125.63      120.85     17.34 o
   2   5  16      333.82      257.37     21.71 o
   3   5  16        3.12        3.95     29.99 o
   4   5  16      195.79      221.70     22.57 o
   5   5  16       16.80        0.01     31.83 o
   6   5  16       10.64       43.42     29.27 o
   7   5  16       28.49       39.66     31.88 o
   8   5  16       66.06       37.27     37.05 o
   9   5  16       12.50        0.02     38.70 o
   0   6  16       32.53       13.33     14.74 o
   1   6  16      129.48      148.50     19.52 o
   2   6  16      153.67      132.66     21.45 o
   3   6  16      117.81      111.13     19.19 o
   4   6  16      237.86      253.40     23.18 o
   6   6  16       63.50       62.21     16.84 o
   7   6  16       81.57        0.01     39.30 o
   8   6  16       58.98       54.63     37.94 o
   9   6  16        5.17       10.87     33.93 o
   0   7  16        0.00        2.77     20.31 o
   1   7  16      308.52      306.42     23.98 o
   2   7  16      477.37      511.00     27.52 o
   3   7  16       76.61       99.48     20.10 o
   4   7  16       24.18       12.53     30.88 o
   6   7  16        0.78       11.59     29.89 o
   7   7  16        5.65       52.91     30.55 o
   8   7  16       53.83       42.58     38.61 o
   9   7  16        0.32        0.02     41.79 o
   0   8  16      115.00       61.88     33.31 o
   1   8  16      449.94      448.03     27.99 o
   2   8  16      230.60      243.40     22.30 o
   3   8  16       49.69       58.42     17.65 o
   4   8  16       18.35        0.01     32.64 o
   5   8  16       19.66        0.01     33.44 o
   6   8  16       24.68        0.02     33.52 o
   7   8  16       46.67       55.23     35.78 o
   8   8  16       65.09       94.03     34.91 o
   0   9  16      130.33      132.06     33.77 o
   1   9  16       51.92        0.01     37.27 o
   2   9  16       82.02      108.56     17.97 o
   3   9  16       33.28       11.95     30.76 o
   4   9  16       34.94       14.94     34.10 o
   5   9  16       35.17       27.42     33.17 o
   6   9  16       25.64        9.66     34.83 o
   7   9  16       47.93       77.37     19.41 o
   8   9  16       37.53       52.77     37.30 o
   0  10  16       86.89       78.19     20.03 o
   1  10  16      158.46      163.87     21.63 o
   2  10  16       12.63       21.93     29.57 o
   3  10  16       26.48       37.28     29.35 o
   4  10  16      282.32      328.68     28.81 o
   5  10  16       34.99       34.45     35.08 o
   6  10  16       56.44       77.50     21.70 o
   7  10  16        3.95       20.38     33.07 o
   0  11  16        3.93        0.01     32.13 o
   1  11  16      112.25      140.72     21.81 o
   2  11  16       38.45       13.40     31.29 o
   3  11  16       58.19       25.89     36.83 o
   4  11  16       36.77        0.01     38.10 o
   5  11  16      142.87      140.83     25.17 o
   6  11  16      130.51      174.00     25.54 o
   7  11  16       39.96       28.10     40.73 o
   0  12  16       11.88        0.01     38.80 o
   1  12  16        9.84       42.02     33.05 o
   2  12  16       61.91       36.21     35.62 o
   3  12  16        5.25       29.69     32.91 o
   4  12  16       22.13       37.98     32.25 o
   5  12  16       13.58       49.28     32.91 o
   6  12  16       45.34       53.72     21.45 o
   0  13  16        0.96        9.24     35.15 o
   1  13  16       29.92       94.83     18.96 o
   2  13  16        8.07       16.34     32.87 o
   3  13  16        1.61       21.26     34.25 o
   4  13  16       29.81       13.82     35.14 o
   5  13  16       46.76       80.07     24.00 o
   0  14  16       24.86        0.02     39.67 o
   1  14  16       36.29       12.39     37.69 o
   2  14  16       86.26       66.65     38.99 o
   3  14  16       23.05       30.70     35.70 o
   4  14  16       13.16        0.02     35.71 o
   0  15  16        0.13        0.02     37.89 o
   1  15  16       31.26        9.28     38.48 o
   2  15  16      131.38      126.61     25.25 o
   3  15  16       22.37        0.02     43.79 o
   1   0  17      276.91      288.04     21.55 o
   2   0  17      500.71      494.66     26.01 o
   3   0  17       50.87        1.33     28.59 o
   4   0  17      225.10      227.77     22.03 o
   5   0  17      193.58      163.25     22.73 o
   6   0  17       98.83      123.00     19.19 o
   7   0  17      170.68      141.89     38.53 o
   8   0  17        7.78        0.02     37.25 o
   9   0  17       98.50      100.64     44.92 o
   0   1  17       43.74       25.18     19.74 o
   1   1  17      248.31      205.70     20.93 o
   2   1  17        0.81       39.44     25.30 o
   3   1  17      116.05       74.23     18.30 o
   4   1  17      247.07      257.12     22.44 o
   5   1  17       11.53        5.93     29.62 o
   6   1  17       29.66       55.89     16.50 o
   7   1  17      168.90      130.24     39.31 o
   8   1  17        4.68        0.02     37.99 o
   9   1  17       86.54      105.22     25.83 o
   0   2  17      387.88      378.32     20.20 o
   1   2  17      181.70      151.23     21.78 o
   2   2  17      213.58      187.75     20.98 o
   3   2  17      382.30      344.01     25.92 o
   4   2  17      129.80      116.28     25.21 o
   5   2  17      220.61      188.91     23.12 o
   6   2  17       84.26      117.80     33.11 o
   7   2  17       82.20       50.52     37.21 o
   8   2  17       85.53       89.43     39.52 o
   9   2  17        3.96        3.93     34.96 o
   0   3  17        0.80        0.02     19.34 o
   1   3  17      115.70       84.76     18.26 o
   2   3  17      285.82      313.72     25.79 o
   3   3  17      202.38      192.60     21.52 o
   4   3  17       66.09       37.39     32.89 o
   5   3  17      152.00      120.41     35.76 o
   6   3  17       38.19        0.01     35.43 o
   7   3  17        9.06        6.05     31.47 o
   8   3  17       13.17       10.23     34.68 o
   9   3  17       24.36        0.02     36.93 o
   0   4  17        8.92        0.02     20.62 o
   1   4  17       15.55        0.01     28.30 o
   2   4  17      147.30      149.58     20.39 o
   3   4  17      101.81       89.62     32.99 o
   4   4  17       14.35        0.01     30.92 o
   5   4  17      239.31      236.97     24.87 o
   6   4  17      132.33      157.39     24.62 o
   7   4  17       63.15        0.01     39.75 o
   8   4  17        2.19        0.02     34.10 o
   9   4  17        2.81        0.02     37.76 o
   0   5  17      341.96      399.19     21.07 o
   1   5  17       76.02       51.88     18.86 o
   2   5  17       13.89        0.01     31.89 o
   3   5  17      479.77      435.54     29.32 o
   4   5  17       21.47       53.63     28.67 o
   5   5  17      103.60       74.13     22.97 o
   6   5  17      163.28      198.19     23.93 o
   7   5  17       71.89      137.41     21.87 o
   8   5  17       13.18        0.02     36.84 o
   0   6  17      551.66      661.72     21.63 o
   1   6  17      146.56      168.26     23.45 o
   2   6  17      239.57      213.61     23.84 o
   3   6  17       55.51       63.86     18.45 o
   4   6  17      192.09      194.76     21.91 o
   6   6  17       37.75       57.88     19.50 o
   7   6  17       18.35       22.67     34.00 o
   8   6  17        7.40       14.57     33.44 o
   0   7  17      656.92      670.47     28.74 o
   1   7  17      479.18      432.38     27.98 o
   2   7  17       96.31       84.60     19.43 o
   3   7  17       53.10       40.03     30.33 o
   4   7  17       59.15       19.55     36.31 o
   6   7  17        8.50        0.02     33.81 o
   7   7  17        8.88        0.02     35.85 o
   8   7  17       35.88       31.73     38.81 o
   0   8  17      140.75      120.86     21.52 o
   1   8  17      108.91      128.74     22.38 o
   2   8  17       22.53       50.70     30.36 o
   3   8  17       80.16       67.34     34.29 o
   4   8  17       16.34        0.01     33.50 o
   5   8  17       18.83        0.01     37.57 o
   6   8  17       48.07       60.12     36.52 o
   7   8  17       19.93        0.02     36.68 o
   8   8  17       14.12        0.02     37.98 o
   0   9  17        3.11       46.52     28.50 o
   1   9  17       70.33       64.44     34.95 o
   2   9  17       19.53       26.23     29.32 o
   3   9  17        7.18        0.02     32.96 o
   4   9  17       26.89       15.80     33.97 o
   5   9  17      123.43      165.97     25.52 o
   6   9  17        3.74        0.02     32.91 o
   7   9  17        4.96       14.65     36.10 o
   0  10  17       23.21       22.61     32.78 o
   1  10  17       29.99       50.32     33.40 o
   2  10  17        7.16       52.02     29.45 o
   3  10  17       21.37        0.01     39.74 o
   4  10  17       48.21       59.37     34.73 o
   5  10  17       32.21        0.02     37.27 o
   6  10  17       40.91        0.02     40.83 o
   7  10  17        5.14        0.02     42.64 o
   0  11  17        7.62        0.01     36.56 o
   1  11  17       18.51       35.99     32.44 o
   2  11  17       11.00        0.02     35.83 o
   3  11  17       12.81       54.58     31.03 o
   4  11  17       62.28       57.10     20.12 o
   5  11  17       24.40        0.02     40.84 o
   6  11  17       65.79        3.94     44.59 o
   0  12  17       16.13       30.45     33.48 o
   1  12  17       40.63        0.85     38.19 o
   2  12  17       14.90       12.99     33.39 o
   3  12  17       53.36        1.79     36.91 o
   4  12  17       16.57        0.02     40.44 o
   5  12  17        9.45        0.02     38.86 o
   0  13  17       57.67       88.84     21.23 o
   1  13  17      107.96      132.17     24.31 o
   2  13  17       64.91       65.07     34.44 o
   3  13  17        1.79        0.02     36.04 o
   4  13  17       12.49        0.02     39.48 o
   0  14  17       49.12        9.25     40.62 o
   1  14  17        0.37       25.05     35.90 o
   2  14  17       20.31        0.02     42.72 o
   3  14  17        6.18        0.02     38.74 o
   0   0  18        1.88       12.28     20.56 o
   1   0  18        8.65        0.01     27.56 o
   2   0  18        4.04        0.01     28.37 o
   3   0  18       25.47        7.81     28.95 o
   4   0  18       77.34       46.67     33.76 o
   5   0  18       95.37       52.76     36.15 o
   6   0  18       63.59       60.68     32.11 o
   7   0  18       86.74       72.73     37.99 o
   8   0  18        4.88        0.02     35.69 o
   0   1  18       35.64        0.02     23.80 o
   1   1  18       19.97        0.01     31.17 o
   2   1  18       81.89       82.66     31.13 o
   3   1  18       64.58       52.68     30.58 o
   4   1  18       16.17       25.65     28.66 o
   5   1  18       14.39        5.52     31.24 o
   6   1  18       11.68       59.84     19.14 o
   7   1  18       80.68       76.69     19.17 o
   8   1  18       17.45       35.74     35.58 o
   0   2  18       30.51       52.21     21.34 o
   1   2  18      283.54      321.29     23.95 o
   2   2  18      100.26       78.24     18.08 o
   3   2  18      118.77      156.38     20.99 o
   4   2  18      157.17      138.22     37.45 o
   5   2  18       42.76        0.01     35.29 o
   6   2  18       71.85       44.19     36.27 o
   7   2  18       36.58       66.82     23.19 o
   8   2  18       28.32       16.50     38.15 o
   0   3  18        5.25        0.02     21.23 o
   1   3  18      188.34      220.77     23.46 o
   2   3  18        1.68        0.01     30.89 o
   3   3  18      286.08      238.81     25.22 o
   4   3  18      159.11      126.06     20.59 o
   5   3  18        6.67        0.02     31.80 o
   6   3  18       45.58       52.32     34.20 o
   7   3  18       45.20        0.02     38.67 o
   8   3  18        1.65       38.14     32.27 o
   0   4  18        1.75       24.04     19.71 o
   1   4  18       17.14       33.20     27.24 o
   2   4  18      325.58      323.56     24.34 o
   3   4  18      214.13      220.17     22.48 o
   4   4  18      184.23      216.72     23.97 o
   5   4  18       11.40        0.02     32.65 o
   6   4  18        2.51        0.02     36.37 o
   7   4  18       22.00        0.02     34.92 o
   8   4  18        3.98        0.02     39.68 o
   0   5  18       52.17       28.03     23.30 o
   1   5  18      246.85      260.65     24.07 o
   2   5  18       93.96       44.72     35.47 o
   3   5  18       93.58       51.06     36.61 o
   4   5  18      102.10      106.84     21.56 o
   5   5  18       70.04       88.42     34.65 o
   6   5  18       51.85       91.84     34.02 o
   7   5  18       22.28       41.24     33.06 o
   8   5  18        2.42        6.02     33.93 o
   0   6  18      152.98      103.72     19.71 o
   1   6  18      200.82      189.57     24.08 o
   2   6  18       17.49       15.00     31.19 o
   3   6  18       18.24       26.13     32.64 o
   4   6  18       31.60       23.48     32.27 o
   6   6  18       23.61        0.02     33.73 o
   7   6  18        2.76        0.02     34.57 o
   0   7  18        5.07        0.02     23.93 o
   1   7  18       79.81       85.50     24.27 o
   2   7  18       15.21        1.54     32.12 o
   3   7  18       37.40       15.77     33.63 o
   4   7  18        4.99       38.16     28.93 o
   6   7  18       27.62       22.04     18.27 o
   7   7  18        1.00        0.02     36.31 o
   0   8  18       49.65       23.90     33.27 o
   1   8  18       56.05       16.36     36.14 o
   2   8  18       95.52       99.06     35.04 o
   3   8  18      110.61      117.70     21.26 o
   4   8  18       42.76       46.52     20.30 o
   5   8  18      144.33       76.29     41.08 o
   6   8  18        0.19        0.02     34.32 o
   7   8  18       21.12        0.02     37.86 o
   0   9  18        0.27       10.36     32.50 o
   1   9  18       11.70       47.48     31.46 o
   2   9  18       27.60       18.82     34.64 o
   3   9  18       35.83        0.02     34.90 o
   4   9  18       12.20        0.02     36.93 o
   5   9  18       18.41        0.02     36.06 o
   6   9  18       60.18        8.75     42.66 o
   0  10  18      304.89      412.77     29.00 o
   1  10  18       77.71       68.15     23.48 o
   2  10  18       33.51       59.63     19.81 o
   3  10  18       11.61        3.47     32.96 o
   4  10  18       19.25        0.02     37.50 o
   5  10  18       24.90       42.91     34.05 o
   6  10  18        0.11        5.01     37.67 o
   0  11  18       38.96       29.14     38.17 o
   1  11  18       10.56        0.02     36.90 o
   2  11  18       21.30       24.59     34.66 o
   3  11  18       30.50        0.02     38.58 o
   4  11  18       38.51        0.02     38.75 o
   5  11  18       19.22        9.86     38.30 o
   0  12  18       47.58        5.35     40.33 o
   1  12  18       34.29        0.02     38.96 o
   2  12  18       44.96        6.38     40.05 o
   3  12  18       12.87       28.15     35.60 o
   4  12  18        7.50        0.02     38.20 o
   0  13  18        5.22        0.02     38.33 o
   1  13  18       22.37        0.93     37.27 o
   2  13  18       90.03       86.39     40.29 o
   1   0  19      117.66      109.20     20.28 o
   2   0  19      240.91      221.97     23.52 o
   3   0  19       29.21       11.40     33.94 o
   4   0  19       73.02       50.06     19.89 o
   5   0  19       79.25       87.98     22.48 o
   6   0  19        0.44       22.33     31.27 o
   7   0  19       30.33        0.02     37.74 o
   8   0  19        3.68        0.03     21.97 o
   0   1  19       34.97       51.53     17.25 o
   1   1  19       99.97       82.60     20.65 o
   2   1  19       15.92       31.28     31.70 o
   3   1  19       35.37       46.46     31.78 o
   4   1  19       55.96       59.55     33.70 o
   5   1  19       90.31       99.04     34.38 o
   6   1  19       10.22        0.02     37.07 o
   7   1  19       16.78       31.35     34.55 o
   8   1  19       47.04       49.29     25.08 o
   0   2  19       64.96       71.45     15.76 o
   1   2  19      317.63      404.05     25.84 o
   2   2  19       31.22        0.01     33.30 o
   3   2  19      256.62      298.85     25.20 o
   4   2  19       26.41       11.34     33.04 o
   5   2  19       86.20       93.16     32.70 o
   6   2  19        3.50        0.02     34.48 o
   7   2  19       34.77       33.42     40.90 o
   0   3  19      125.54      111.83     18.55 o
   1   3  19       28.30       57.87     16.33 o
   2   3  19      102.26       90.49     22.40 o
   3   3  19       36.82       48.04     34.49 o
   4   3  19      118.38      110.02     20.18 o
   5   3  19      112.24      146.32     37.70 o
   6   3  19       80.62       89.00     35.61 o
   7   3  19        4.25       26.96     33.32 o
   0   4  19      133.17      134.54     19.05 o
   1   4  19       10.71        4.53     31.60 o
   2   4  19        3.29        0.01     32.04 o
   3   4  19       35.76        0.02     32.73 o
   4   4  19      120.46       49.75     37.99 o
   5   4  19       13.03        0.02     34.64 o
   6   4  19        6.77        6.44     34.62 o
   7   4  19       46.43       28.13     21.35 o
   0   5  19        6.65        0.02     23.79 o
   1   5  19      196.86      238.21     24.29 o
   2   5  19        6.21        0.02     32.36 o
   3   5  19       54.84       38.42     35.23 o
   4   5  19       34.48       68.86     19.21 o
   5   5  19       93.71      102.60     39.91 o
   6   5  19        6.76        0.02     37.69 o
   7   5  19        0.06        0.02     32.78 o
   0   6  19      272.71      271.32     21.67 o
   1   6  19       60.70       88.93     20.54 o
   2   6  19       30.36       38.37     31.75 o
   3   6  19       20.42       51.53     31.39 o
   4   6  19        8.19        1.72     34.30 o
   6   6  19        2.21       34.24     32.61 o
   7   6  19       40.80       28.13     40.42 o
   0   7  19       27.66       36.88     24.22 o
   1   7  19       12.31       24.18     31.22 o
   2   7  19       21.52        6.56     31.48 o
   3   7  19       40.37        0.01     38.58 o
   4   7  19      121.74       96.52     20.29 o
   6   7  19        1.63        0.02     35.19 o
   0   8  19       87.08       75.45     40.69 o
   1   8  19       52.39       48.04     36.28 o
   2   8  19       52.91       43.76     34.41 o
   3   8  19       41.89       69.59     18.60 o
   4   8  19       11.98        0.02     36.97 o
   5   8  19        9.69       14.21     34.63 o
   6   8  19       29.63        0.02     39.51 o
   0   9  19      100.27       75.49     23.19 o
   1   9  19        8.67        0.02     36.66 o
   2   9  19       38.84       49.42     34.21 o
   3   9  19        7.98        0.02     35.41 o
   4   9  19        4.11       17.64     33.96 o
   5   9  19        9.09       55.59     18.00 o
   0  10  19        8.18        0.02     38.89 o
   1  10  19       38.80       64.32     37.83 o
   2  10  19       51.98       60.88     35.79 o
   3  10  19       35.26        0.02     40.13 o
   4  10  19        3.71       27.31     18.25 o
   0  11  19       10.73       51.60     33.59 o
   1  11  19       86.89       11.86     40.42 o
   2  11  19       26.53       37.06     35.28 o
   3  11  19       17.98       45.33     19.60 o
   0  12  19        0.09        0.02     43.84 o
   1  12  19       12.64       33.09     38.11 o
   2  12  19        9.98       21.13     35.58 o
   0   0  20      629.80      681.00     38.81 o
   1   0  20      161.28       85.50     38.33 o
   2   0  20       73.20       64.38     33.35 o
   3   0  20       48.81        5.68     32.14 o
   4   0  20       38.21       50.69     20.02 o
   5   0  20        1.34        0.02     33.02 o
   6   0  20        1.17        0.02     34.97 o
   7   0  20       69.85       74.10     41.94 o
   0   1  20      496.36      563.93     25.70 o
   1   1  20       54.09        0.01     36.20 o
   2   1  20       23.63        0.01     35.34 o
   3   1  20       20.28        0.02     33.02 o
   4   1  20        9.23        0.02     34.35 o
   5   1  20       39.33       49.94     34.83 o
   6   1  20       28.03       10.43     36.12 o
   7   1  20        8.01        0.02     42.21 o
   0   2  20       22.89       20.78     26.03 o
   1   2  20        2.98        0.01     35.20 o
   2   2  20        5.53        0.01     35.16 o
   3   2  20       11.09        0.02     32.49 o
   4   2  20       53.59       36.23     36.11 o
   5   2  20        1.88       11.71     31.75 o
   6   2  20       40.53       31.46     37.33 o
   7   2  20        3.28        0.02     39.97 o
   0   3  20        0.91       20.29     21.87 o
   1   3  20       24.86        6.38     33.93 o
   2   3  20       66.32       53.50     36.66 o
   3   3  20       54.95       26.45     35.38 o
   4   3  20       11.40        0.02     34.81 o
   5   3  20       33.82       44.85     21.87 o
   6   3  20      102.37       44.21     44.21 o
   0   4  20       11.03        0.02     25.00 o
   1   4  20      105.69       63.05     39.50 o
   2   4  20      187.43      160.17     25.56 o
   3   4  20      213.20      266.04     28.95 o
   4   4  20       64.80       83.35     19.93 o
   5   4  20        4.69       40.63     31.77 o
   6   4  20        1.12        0.02     35.84 o
   0   5  20       54.63       61.58     15.82 o
   1   5  20       72.33       45.20     37.62 o
   2   5  20       49.52       47.57     33.57 o
   3   5  20       57.87       44.30     35.15 o
   4   5  20        7.06        0.02     38.26 o
   5   5  20      106.00      163.61     25.57 o
   6   5  20       34.92       66.08     33.84 o
   0   6  20       11.17       34.89     23.63 o
   1   6  20        2.90        0.02     33.99 o
   2   6  20        9.12        0.02     32.82 o
   3   6  20       40.03       43.47     34.89 o
   4   6  20       80.11      132.50     22.79 o
   6   6  20        2.64        1.01     34.35 o
   0   7  20        3.79       48.63     23.28 o
   1   7  20        1.34        0.02     33.71 o
   2   7  20       43.17       43.52     32.92 o
   3   7  20       30.95       40.88     33.21 o
   4   7  20        0.45        0.02     37.81 o
   0   8  20       14.27        0.02     40.08 o
   1   8  20       55.64       14.95     40.46 o
   2   8  20       25.39       41.07     37.10 o
   3   8  20        7.12        5.48     33.59 o
   4   8  20        7.54       49.62     34.17 o
   0   9  20       19.49        5.38     38.72 o
   1   9  20        5.18        0.02     36.32 o
   2   9  20        0.29        0.02     36.40 o
   3   9  20       18.86       18.75     36.19 o
   4   9  20        2.23        0.02     36.57 o
   0  10  20       67.89       99.60     25.48 o
   1  10  20       37.13       33.55     36.17 o
   2  10  20       19.50        0.02     39.26 o
   3  10  20        9.38        0.02     40.77 o
   0  11  20       12.95        0.02     41.43 o
   1  11  20        4.00        0.02     40.44 o
   1   0  21      119.46       63.75     41.23 o
   2   0  21       23.98        2.55     35.14 o
   3   0  21       12.55        0.02     37.59 o
   4   0  21        0.00        0.02     34.56 o
   5   0  21        8.01        0.02     35.79 o
   6   0  21       88.54      131.98     26.61 o
   0   1  21       51.40       88.38     19.23 o
   1   1  21      146.09      126.04     44.38 o
   2   1  21       66.13       62.97     34.09 o
   3   1  21       27.03        0.02     34.88 o
   4   1  21        7.13       12.77     32.17 o
   5   1  21        3.20        0.02     35.21 o
   6   1  21        6.79        0.02     36.88 o
   0   2  21       14.94        0.02     26.45 o
   1   2  21       42.43       52.42     22.61 o
   2   2  21       20.70       11.14     34.97 o
   3   2  21       37.77        0.02     37.87 o
   4   2  21        9.93        0.02     37.12 o
   5   2  21        0.74        0.02     39.18 o
   0   3  21       91.20       98.99     15.56 o
   1   3  21      121.09       46.01     41.69 o
   2   3  21       68.60       31.13     40.80 o
   3   3  21        2.95       13.21     30.69 o
   4   3  21       22.63        0.02     36.18 o
   5   3  21       44.62       10.60     40.30 o
   0   4  21      169.07      178.57     20.73 o
   1   4  21        9.37        0.02     36.31 o
   2   4  21       18.84        0.02     37.72 o
   3   4  21       24.09        0.02     34.64 o
   4   4  21       22.17        3.74     33.68 o
   5   4  21       13.80        0.02     36.75 o
   0   5  21        4.11        0.02     24.92 o
   1   5  21       28.70        0.02     36.76 o
   2   5  21       10.19        0.02     34.01 o
   3   5  21       13.32        0.02     38.58 o
   4   5  21        4.14       33.25     33.39 o
   5   5  21        2.75       22.82     37.16 o
   0   6  21        6.08        0.02     25.37 o
   1   6  21        1.85        0.02     32.57 o
   2   6  21        5.12        0.02     34.95 o
   3   6  21       67.00       36.92     39.28 o
   4   6  21        1.75        5.80     35.19 o
   0   7  21        6.63        0.03     26.14 o
   1   7  21        8.34       49.22     33.41 o
   2   7  21       31.96       36.97     34.09 o
   3   7  21        1.35        7.54     34.34 o
   4   7  21       20.26       51.27     33.61 o
   0   8  21       11.34        1.85     34.73 o
   1   8  21       30.33        0.02     38.66 o
   2   8  21       20.08        0.02     37.97 o
   3   8  21        0.00       22.22     33.36 o
   0   9  21       34.08       14.24     37.68 o
   1   9  21        3.49       30.66     34.83 o
   0   0  22     1002.60     1013.86     36.61 o
   1   0  22       91.42       85.05     38.35 o
   2   0  22       10.51        0.02     37.70 o
   3   0  22       58.12       66.37     34.02 o
   4   0  22       15.94        0.02     36.09 o
   0   1  22       81.78       95.77     29.82 o
   1   1  22      118.68       52.91     42.81 o
   2   1  22       18.83        0.02     36.97 o
   3   1  22        3.80        5.54     34.37 o
   4   1  22        1.38        0.02     33.76 o
   0   2  22       50.06       35.30     29.43 o
   1   2  22       13.25        9.01     35.70 o
   2   2  22       12.06        0.02     33.93 o
   3   2  22       29.96       26.87     19.74 o
   4   2  22        4.62        2.93     34.64 o
   0   3  22       59.70       48.42     27.50 o
   1   3  22      120.55       34.52     43.17 o
   2   3  22       28.42       17.50     36.95 o
   3   3  22       37.40       58.07     36.30 o
   4   3  22        1.49       40.27     31.99 o
   0   4  22      125.31      184.36     21.71 o
   1   4  22       30.79       72.05     20.67 o
   2   4  22       20.14        0.02     39.45 o
   3   4  22       35.49        0.02     37.99 o
   0   5  22       20.64       17.49     26.99 o
   1   5  22       10.32        0.02     38.28 o
   2   5  22       10.29        0.02     38.03 o
   3   5  22        6.34        0.02     34.04 o
   0   6  22       10.07        2.31     26.98 o
   1   6  22        0.56        0.02     37.46 o
   2   6  22       33.48        0.02     41.80 o
   0   7  22       15.15       41.18     23.64 o
   1   7  22       11.27        0.02     40.22 o
   1   0  23       15.21       19.07     39.33 o
   2   0  23       12.35        0.02     37.55 o
   0   1  23       28.56       28.90     28.10 o
   1   1  23       12.61        0.02     40.12 o
   2   1  23        9.31       68.72     19.53 o
   0   2  23       35.32       72.97     19.50 o
   1   2  23       68.53       80.76     22.32 o
   0   3  23       32.29       35.40     21.35 o
   1   3  23       78.28        4.83     44.05 o
 
